# Supplementary material for: Gabapentinoids confer survival benefit in human glioblastoma
Source: Nat Commun. 2025 May 15;16:4483. doi: 10.1038/s41467-025-59614-4 (PMC12081740; doi:10.1038/s41467-025-59614-4)
Supplement: Supplementary file 4 — Source Data [file 41467_2025_59614_MOESM4_ESM.xlsx]

## Sheet: GBM_TSP1
Study_id	GabapentinPostDiagnosis0No1Yes	TSP1score	TSP1_0_1	TSP1_2	TSP1_3	TSP1_4	TIME_TO_EVENT	EVENT_yesno	Age_at_surgery	Sex	Race	Hispanic	Married	Insurance	Laterality	Location	LEFTFRONTAL_tumor_yesno	TumorExtension	EOR_new_coded	Epilepsy_yesno	Preop_epilepsy_yesno	Presentation_with_seizure_yesno	Seizure_at_all	Radiotherapy	Chemotherapy	ChemotherapyANDradiotherapy_yesno	YearDiagnosis	State	Observation	GabapentinPreDiagnosis0No1Yes	Pregabalin_postop	Gabapentin_dose_postop	Gabapentin_dose_postop_dichotomized	Keppra_postop	Other_AED_postop	Handnedness	Handedness_coded	DXM_2weeks_yesno	DXM_2weeks_dose	DXM_6weeks_yesno	DXM_6weeks_dose	one_year_survival	insufficientFU	TransfusionYesNo	Transfusion_30_Days_YesNo	TransfusionSummary	PreopASAclassification	KPSPreop	KPS_Preop_categorized
238	1	4	NA	NA	NA	1	12	1	54	0	1	0	1	1	2	5	0	1	3	0	0	0	0	1	1	1	2017	15	12	NA	0	600	2	1	0	Right	2	0	0	0	0	1	0	0	0		3	-99	-99
302	1	4	NA	NA	NA	1	13	1	57	1	1	0	1	1	1	2	0	1	3	0	0	1	1	1	1	1	2017	15	13	0	0	1794	2	1	1	Left	1	0	0	0	0	1	0	1	1	The patient was transfused RBC on the day of the surgery.	3	-99	-99
325	1	4	NA	NA	NA	1	2	1	52	1	1	0	0	1	1	1	1	2	2	0	0	0	0	0	0	0	2017	5	2	1	0	818	2	1	1	-99	-99	1	4	1	16	0	0	1	1	The patient was transfused RBC on the day of surgery	2	90	2
330	1	4	NA	NA	NA	1	13	1	60	1	1	0	0	1	2	1	0	2	2	0	0	0	0	1	1	1	2017	5	13	0	0	1800	2	1	0	Right	2	1	2	0	0	1	0	0	0		3	-99	-99
417	1	4	NA	NA	NA	1	26	1	65	0	1	0	1	1	2	2	0	2	2	0	0	0	0	1	1	1	2018	15	26	1	1	900	2	1	0	Left	1	0	0	1	2	1	0	0	0		2	-99	-99
428	1	4	NA	NA	NA	1	51	0	56	1	1	0	1	1	2	1	0	1	3	0	0	0	0	1	1	1	2019	15	27	0	1	900	2	1	0	Right	2	0	0	0	0	1	0	0	0		3	-99	-99
464	1	4	NA	NA	NA	1	1	0	67	0	4	0	1	1	1	2	0	1	3	0	0	0	0	0	0	0	2019	15	2	1	0	600	2	1	0	-99	-99	1	1	0	0	0	0	1	1	The patient was transfused with RBC 14 days after surgery.	4	-99	-99
537	1	4	NA	NA	NA	1	10	1	72	1	1	0	1	1	2	1	0	1	2	0	0	0	0	1	1	1	2020	15	10	1	0	506	2	1	1	right	2	1	12	1	12	0	0	0	0		3	-99	-99
540	1	4	NA	NA	NA	1	16	1	79	0	1	0	1	1	2	5	0	1	3	0	0	0	0	1	0	0	2020	20	28	1	0	600	2	1	0	right	2	0	0	0	0	-99	1	0	0		4	-99	-99
546	1	4	NA	NA	NA	1	1	0	74	1	1	0	1	1	1	15	0	1	1	0	0	0	0	0	0	0	2020	15	26	1	0	600	2	1	0	right	2	0	0	NA	NA	-99	1	0	0		3	-99	-99
571	1	4	NA	NA	NA	1	27	0	61	1	1	0	1	1	1	5	0	1	3	0	0	0	0	1	1	1	2021	15	22	0	0	100	1	1	0	right	2	0	0	0	0	-99	0	1	1	The patient was transfused RBC and plasma on the day of the surgery.	3	-99	-99
595	1	4	NA	NA	NA	1	23	0	69	0	1	0	1	1	1	2	0	1	3	0	0	1	1	1	1	1	2021	15	18	0	0	1200	2	1	1	right	2	0	0	0	0	-99	0	1	0	The patient was transfused platelets 2 and 4 months post surgery.	3	-99	-99
599	1	4	NA	NA	NA	1	21	1	64	0	1	0	1	1	1	5	0	1	3	0	0	0	0	1	0	0	2021	15	17	0	0	840	2	1	0	right	2	0	0	1	4	-99	0	0	0		3	90	2
607	1	4	NA	NA	NA	1	18	1	56	1	1	0	1	1	2	5	0	1	3	0	0	1	1	1	1	1	2021	15	16	1	0	200	1	1	0	right	2	0	0	0	0	-99	0	1	0	The patient had platelet transfusion 14 months post surgery.	3	90	2
624	1	4	NA	NA	NA	1	8	1	77	0	1	0	1	1	1	1	1	1	3	0	0	0	0	1	1	1	2021	15	8	0	0	484	2	1	0	right	2	0	0	1	8	0	0	0	0		3	-99	-99
630	1	4	NA	NA	NA	1	13	1	60	1	1	0	1	1	1	1	1	1	3	0	0	0	0	1	1	1	2021	15	13	1	0	NA	NA	1	1	right	2	1	4	1	2	-99	0	0	0		3	-99	-99
655	1	4	NA	NA	NA	1	3	1	63	0	1	0	1	1	2	2	0	1	2	0	0	0	0	1	1	1	2022	15	3	0	0	774	2	1	1	right	2	1	2	1	8	0	0	0	0		3	-99	-99
663	1	4	NA	NA	NA	1	13	0	76	1	1	0	1	1	2	1	0	1	2	0	0	0	0	1	1	1	2022	17	9	0	0	100	1	1	1	right	2	1	2	1	1	-99	0	0	0		2	-99	-99
664	1	4	NA	NA	NA	1	5	1	55	1	1	0	1	1	1	1	1	1	2	0	0	0	0	1	0	0	2022	15	9	0	0	300	1	1	0	left	1	0	0	1	4	-99	0	0	0		2	-99	-99
690	1	4	NA	NA	NA	1	9	0	59	0	4	-99	-99	1	2	2	0	1	2	0	1	0	1	1	1	1	2022	15	5	0	0	300	1	1	0	right	2	0	0	0	0	-99	0	1	0	The patient was transfused platelets two months after surgery.	3	-99	-99
723	1	4	NA	NA	NA	1	6	0	40	0	1	0	1	1	1	15	0	1	3	0	0	0	0	1	1	1	2022	15	1	0	0	300	1	1	0	right	2	1	4	1	8	-99	0	0	0		3	90	2
253	0	4	NA	NA	NA	0	25	1	53	1	1	0	1	1	2	2	0	1	3	0	0	1	1	1	1	1	2016	15	25	NA	0	NA	NA	1	0	-99	-99	0	0	0	0	1	0	0	0		2	-99	-99
254	0	4	NA	NA	NA	0	1	1	64	0	1	0	0	0	1	1	1	1	2	0	0	0	0	0	0	0	2016	15	1	NA	0	NA	NA	1	0	Right	2	1	6	1	4	0	0	0	0		3	-99	-99
412	0	4	NA	NA	NA	0	22	1	62	0	1	0	1	1	2	2	0	1	3	0	0	0	0	1	1	1	2018	15	22	0	0	NA	NA	1	0	Right	2	0	0	0	0	1	0	0	0		3	-99	-99
419	0	4	NA	NA	NA	0	53	0	63	0	1	0	1	1	1	2	0	1	3	0	0	1	1	1	1	1	2018	15	28	0	0	NA	NA	1	0	Left	1	0	0	1	4	1	0	0	0		3	-99	-99
478	0	4	NA	NA	NA	0	11	1	54	1	1	0	1	1	1	1	1	1	2	0	0	1	1	0	1	0	2019	15	11	0	0	NA	NA	1	1	-99	-99	0	0	0	0	0	0	1	0	The patient was transfused platelets 10 months post surgery.	3	-99	-99
637	0	4	NA	NA	NA	0	17	0	65	1	4	0	1	1	1	5	0	1	3	0	0	1	1	1	1	1	2021	15	11	0	0	NA	NA	1	0	right	2	0	0	0	0	-99	0	0	0		3	-99	-99
653	0	4	NA	NA	NA	0	12	1	55	1	1	0	1	1	2	1	0	1	2	0	0	0	0	1	1	1	2022	15	10	0	0	NA	NA	1	0	right	2	1	8	1	8	-99	-99	1	0	The patient was transfused platelets three months after surgery as the patient developed thrombocytopenia. The patient also was transfused with packed RBCs in 2016.	3	-99	-99
726	0	4	NA	NA	NA	0	6	0	55	1	1	0	1	1	2	5	0	1	2	0	0	0	0	1	1	1	2022	15	1	0	0	NA	NA	1	0	right	2	1	1	NA	NA	-99	0	0	0		3	-99	-99
11	1	3	NA	NA	1	NA	11	1	56	1	1	0	1	0	2	2	0	1	2	0	0	0	0	1	1	1	2010	15	11	0	0	920	2	1	1	Left	1	1	6	1	4	0	0	0	0		NA	-99	-99
74	1	3	NA	NA	1	NA	5	1	63	1	1	0	0	0	2	1	0	1	2	0	0	0	0	1	1	1	2012	15	5	NA	0	900	2	1	0	-99	-99	1	3	1	8	0	0	0	0		NA	-99	-99
162	1	3	NA	NA	1	NA	28	1	68	0	1	0	1	0	1	5	0	1	3	0	0	0	0	1	1	1	2013	15	28	0	0	300	1	1	0	Right	2	1	6	0	0	1	0	0	0		NA	-99	-99
164	1	3	NA	NA	1	NA	50	1	68	0	1	0	1	1	1	6	0	1	2	0	0	0	0	1	1	1	2014	15	50	0	0	1526	2	1	1	Right	2	NA	NA	0	0	1	0	0	0		NA	-99	-99
172	1	3	NA	NA	1	NA	5	1	60	0	1	0	1	1	1	2	0	1	2	0	0	0	0	1	1	1	2014	15	5	1	0	200	1	0	0	Right	2	0	0	0	0	0	0	0	0		NA	-99	-99
219	1	3	NA	NA	1	NA	16	1	65	1	4	0	0	1	1	5	0	1	3	0	0	0	0	1	1	1	2015	15	16	NA	0	300	1	1	0	Right	2	1	2	0	0	1	0	0	0		2	-99	-99
233	1	3	NA	NA	1	NA	32	1	69	1	1	0	1	1	1	5	0	1	3	0	0	0	0	1	1	1	2017	15	32	1	0	300	1	1	0	Right	2	0	0	0	0	1	0	0	0		2	80	2
294	1	3	NA	NA	1	NA	4	1	72	0	4	0	0	1	1	5	0	3	3	0	0	0	0	1	1	1	2017	15	4	1	0	1200	2	1	1	Right	2	1	1	1	4	0	0	1	1	The patient was transfused RBC and plasma on the day of surgery.	4	-99	-99
327	1	3	NA	NA	1	NA	48	0	52	0	1	0	1	1	1	6	0	1	2	0	0	0	0	1	1	1	2017	11	27	0	1	300	1	1	1	Right	2	0	0	0	0	1	0	1	1	The patient was transfused RBC and platelets on the day of the surgery.	2	-99	-99
378	1	3	NA	NA	1	NA	21	1	53	1	1	0	1	1	1	2	0	1	3	0	0	1	1	1	1	1	2018	15	5	0	0	190	1	1	0	Right	2	0	0	1	4	0	0	0	0		3	-99	-99
403	1	3	NA	NA	1	NA	30	1	60	1	1	0	1	1	2	6	0	2	3	0	0	1	1	1	1	1	2018	21	30	0	0	600	2	1	0	Right	2	0	0	0	0	1	0	0	0		3	-99	-99
404	1	3	NA	NA	1	NA	30	1	65	1	1	0	1	1	2	2	0	1	2	0	0	0	0	1	1	1	2018	12	30	0	0	100	1	1	0	Right	2	1	2	1	4	1	0	0	0		3	-99	-99
482	1	3	NA	NA	1	NA	15	1	66	0	1	0	0	1	2	2	0	1	3	0	0	1	1	1	1	1	2019	15	15	1	0	300	1	1	0	Right	2	1	4	0	0	1	0	0	0		3	-99	-99
513	1	3	NA	NA	1	NA	22	1	39	0	1	0	1	1	2	5	0	3	2	0	0	0	0	1	0	0	2020	15	22	0	0	1144	2	1	1	right	2	1	4	1	6	1	0	0	0		4	-99	-99
517	1	3	NA	NA	1	NA	7	1	66	0	1	0	1	1	2	1	0	1	3	0	0	0	0	1	0	0	2020	15	7	0	0	800	2	1	0	right	2	1	2	1	2	0	0	0	0		3	-99	-99
522	1	3	NA	NA	1	NA	26	1	53	0	1	0	1	1	2	15	0	1	3	0	0	0	0	1	1	1	2020	15	26	0	0	300	1	1	1	right	2	1	4	1	2	1	0	0	0		3	-99	-99
528	1	3	NA	NA	1	NA	16	1	78	0	1	0	1	1	2	5	0	1	3	0	0	0	0	1	1	1	2020	21	16	0	0	300	1	1	0	left	1	0	0	0	0	1	0	0	0		3	-99	-99
558	1	3	NA	NA	1	NA	27	1	65	1	1	0	0	1	2	5	0	1	3	0	1	0	1	1	1	1	2020	15	25	1	0	300	1	1	1	right	2	0	0	0	0	-99	0	0	0		3	-99	-99
565	1	3	NA	NA	1	NA	16	1	42	0	1	0	1	1	1	13	0	2	2	0	0	0	0	1	1	1	2020	15	16	0	0	1664	2	1	0	right	2	1	12	1	8	1	0	0	0		3	-99	-99
578	1	3	NA	NA	1	NA	25	0	65	1	1	0	0	1	2	2	0	1	3	0	0	0	0	1	1	1	2021	15	21	1	0	300	1	1	0	right	2	0	0	0	0	-99	0	0	0		3	-99	-99
592	1	3	NA	NA	1	NA	10	1	87	0	1	0	1	2	1	2	0	1	3	0	0	0	0	1	1	1	2021	15	10	0	0	100	1	1	0	right	2	1	2	1	2	0	0	0	0		3	-99	-99
597	1	3	NA	NA	1	NA	19	1	49	1	1	0	0	1	2	1	0	1	3	0	0	0	0	1	1	1	2021	15	18	1	0	300	1	1	0	right	2	1	4	1	2	-99	0	0	0		3	-99	-99
600	1	3	NA	NA	1	NA	22	0	57	1	4	-99	1	1	1	11	0	1	3	0	0	0	0	1	1	1	2021	15	17	1	0	900	2	1	1	right	2	1	1	0	0	-99	0	0	0		3	-99	-99
605	1	3	NA	NA	1	NA	17	0	59	0	1	0	1	1	1	2	0	1	2	0	0	1	1	1	1	1	2021	20	16	1	0	300	1	0	1	right	2	0	0	1	2	-99	0	0	0		3	-99	-99
606	1	3	NA	NA	1	NA	10	1	75	0	1	0	1	1	2	1	0	1	3	0	0	0	0	1	1	1	2021	20	16	1	0	640	2	1	0	right	2	0	0	0	0	-99	0	0	0		3	-99	-99
673	1	3	NA	NA	1	NA	12	0	70	0	1	0	1	1	1	2	0	1	3	0	0	0	0	1	1	1	2022	15	8	0	1	900	2	1	0	left	1	0	0	0	0	-99	0	0	0		3	-99	-99
685	1	3	NA	NA	1	NA	4	1	73	0	1	0	1	1	2	2	0	1	3	0	0	0	0	1	1	1	2022	15	4	1	0	300	1	1	0	right	2	0	0	0	0	0	0	0	0		3	-99	-99
688	1	3	NA	NA	1	NA	10	0	54	0	1	0	1	1	1	6	0	1	2	0	0	1	1	1	1	1	2022	15	5	1	0	900	2	1	1	right	2	1	12	1	2	-99	0	0	0		3	-99	-99
713	1	3	NA	NA	1	NA	3	0	77	1	1	0	1	1	2	2	0	2	3	0	0	0	0	1	0	0	2022	15	2	0	1	NA	NA	1	1	left	1	0	0	0	0	-99	0	0	0		3	-99	-99
715	1	3	NA	NA	1	NA	3	1	74	1	1	0	0	1	1	2	0	1	3	0	0	0	0	0	0	0	2022	15	2	1	0	400	1	1	0	right	2	1	4	0	0	-99	0	0	0		3	-99	-99
39	0	3	NA	NA	0	NA	26	1	55	1	1	0	0	0	2	2	0	1	3	0	0	0	0	1	1	1	2011	15	26	NA	0	NA	NA	1	0	Right	2	NA	NA	0	0	1	0	0	0		NA	-99	-99
87	0	3	NA	NA	0	NA	3	1	61	1	1	0	1	0	2	4	0	2	1	0	0	0	0	1	1	1	2012	21	3	0	0	NA	NA	1	0	Right	2	0	0	NA	NA	0	0	0	0		NA	-99	-99
116	0	3	NA	NA	0	NA	33	1	64	1	1	0	1	0	1	5	0	1	3	0	0	0	0	1	1	1	2012	15	33	0	0	NA	NA	1	0	Right	2	1	4	0	0	1	0	0	0		NA	-99	-99
121	0	3	NA	NA	0	NA	64	1	56	1	1	0	1	1	1	2	0	1	3	0	0	0	0	1	1	1	2013	15	64	0	0	NA	NA	0	1	Right	2	0	0	0	0	1	0	0	0		NA	-99	-99
160	0	3	NA	NA	0	NA	59	1	62	1	1	0	0	1	1	1	1	1	2	0	0	0	0	1	1	1	2013	3	59	0	0	NA	NA	1	0	Right	2	1	12	1	4	1	0	0	0		NA	70	2
174	0	3	NA	NA	0	NA	12	1	49	1	1	0	1	1	2	4	0	1	2	0	0	0	0	1	1	1	2014	12	12	NA	0	NA	NA	1	0	Right	2	1	4	1	1	1	0	0	0		NA	50	1
192	0	3	NA	NA	0	NA	10	1	68	0	1	0	1	1	1	1	1	1	3	0	0	0	0	1	1	1	2014	15	10	NA	0	NA	NA	1	0	Left	1	0	0	0	0	0	0	0	0		NA	-99	-99
197	0	3	NA	NA	0	NA	12	1	66	0	1	0	1	1	1	1	1	1	3	0	0	0	0	1	0	0	2014	15	12	NA	0	NA	NA	1	1	Right	2	1	4	1	4	1	0	0	0		NA	-99	-99
205	0	3	NA	NA	0	NA	20	1	61	0	1	0	1	1	2	1	0	1	3	0	0	0	0	1	1	1	2015	15	20	NA	0	NA	NA	1	0	Right	2	1	3	NA	NA	1	0	1	1	The patient was transfused one day post surgery (platelets).	NA	-99	-99
221	0	3	NA	NA	0	NA	36	1	57	1	1	0	1	1	1	1	1	1	2	0	0	0	0	1	1	1	2015	15	36	0	0	NA	NA	1	0	Right	2	1	2	1	2	1	0	0	0		3	-99	-99
231	0	3	NA	NA	0	NA	7	1	68	0	1	0	1	1	2	1	0	1	2	0	0	0	0	1	1	1	2017	15	7	0	1	NA	NA	1	1	Left	1	1	2	1	1	0	0	0	0		3	-99	-99
259	0	3	NA	NA	0	NA	30	1	58	0	1	0	0	1	1	5	0	1	3	0	0	0	0	1	1	1	2016	15	30	NA	0	NA	NA	1	0	Right	2	1	2	1	4	1	0	0	0		3	-99	-99
263	0	3	NA	NA	0	NA	11	1	81	0	1	0	0	1	2	5	0	1	2	0	0	0	0	1	1	1	2016	15	11	NA	0	NA	NA	1	0	Right	2	1	1	0	0	0	0	0	0		3	-99	-99
264	0	3	NA	NA	0	NA	13	1	60	1	1	0	0	1	1	5	0	1	3	0	0	0	0	1	1	1	2016	15	13	NA	0	NA	NA	1	1	Right	2	1	1	0	0	1	0	0	0		2	-99	-99
284	0	3	NA	NA	0	NA	3	1	49	1	1	0	1	1	1	6	0	1	2	0	0	0	0	1	1	1	2017	-99	3	0	0	NA	NA	1	1	Right	2	1	6	1	1	0	0	1	1	The patient was transfused RBC on the day of surgery.	3	70	2
310	0	3	NA	NA	0	NA	32	1	59	0	1	0	1	1	2	2	0	1	2	0	0	0	0	1	1	1	2017	15	32	0	0	NA	NA	1	0	Right	2	0	0	0	0	1	0	0	0		2	80	2
418	0	3	NA	NA	0	NA	40	1	77	1	1	0	1	1	2	5	0	1	3	0	0	0	0	0	0	0	2018	15	4	0	0	NA	NA	1	0	Right	2	0	0	0	0	0	0	0	0		3	-99	-99
423	0	3	NA	NA	0	NA	17	1	60	0	1	0	0	1	1	5	0	1	3	0	0	1	1	1	1	1	2018	15	17	0	0	NA	NA	1	0	Right	2	0	0	0	0	1	0	0	0		3	-99	-99
465	0	3	NA	NA	0	NA	21	1	56	1	1	0	1	1	2	2	0	1	3	0	0	1	1	1	1	1	2019	15	21	0	0	NA	NA	1	0	Right	2	1	4	0	0	1	0	1	1	The patient was transfused with platelets one day after surgery.	4	100	2
497	0	3	NA	NA	0	NA	10	1	40	0	1	0	1	1	1	2	0	1	3	1	0	0	0	1	1	1	2020	12	10	0	0	NA	NA	1	0	right	2	1	2	1	4	0	0	0	0		4	80	2
519	0	3	NA	NA	0	NA	7	1	63	0	1	0	1	1	2	8	0	2	1	0	0	0	0	1	1	1	2020	15	7	0	0	NA	NA	1	1	right	2	1	8	1	8	0	0	0	0		3	-99	-99
524	0	3	NA	NA	0	NA	15	1	60	0	4	0	0	1	1	1	1	1	3	0	0	0	0	1	1	1	2020	15	15	0	0	NA	NA	1	0	right	2	0	0	1	8	1	0	1	0	The patient was transfused platelets 3 months before surgery.	3	-99	-99
559	0	3	NA	NA	0	NA	21	1	56	1	1	0	1	1	1	2	0	1	3	0	0	0	0	1	1	1	2020	15	21	0	0	NA	NA	1	1	right	2	0	0	0	0	1	0	1	0	The patient was transfused platelets 8 months after surgery.	2	-99	-99
564	0	3	NA	NA	0	NA	29	0	69	1	1	0	1	1	2	1	0	1	3	0	0	0	0	1	1	1	2020	15	24	0	0	NA	NA	1	0	right	2	1	2	0	0	-99	0	0	0		3	-99	-99
570	0	3	NA	NA	0	NA	14	1	63	1	1	0	1	1	1	1	1	1	1	0	0	0	0	1	1	1	2021	15	14	0	0	NA	NA	1	1	right	2	1	4	1	4	1	0	0	0		3	-99	-99
591	0	3	NA	NA	0	NA	1	1	82	0	1	0	1	1	2	5	0	2	1	0	0	0	0	0	0	0	2021	15	1	0	0	NA	NA	1	0	right	2	1	8	NA	NA	0	0	0	0		3	-99	-99
611	0	3	NA	NA	0	NA	2	0	68	0	1	0	1	1	1	5	0	1	3	0	0	0	0	1	0	0	2021	15	15	0	0	NA	NA	1	1	right	2	1	1	1	4	-99	1	0	0		3	-99	-99
658	0	3	NA	NA	0	NA	14	0	59	0	1	0	1	1	2	1	0	1	2	0	0	0	0	1	1	1	2022	15	10	0	0	NA	NA	1	0	right	2	1	4	0	0	-99	0	0	0		3	-99	-99
659	0	3	NA	NA	0	NA	9	1	73	0	1	0	1	1	2	5	0	1	3	0	0	0	0	1	1	1	2022	15	10	0	0	NA	NA	1	1	right	2	0	0	0	0	-99	0	0	0		3	-99	-99
667	0	3	NA	NA	0	NA	13	0	60	1	1	0	1	1	2	5	0	1	3	0	0	0	0	1	1	1	2022	15	8	1	0	NA	NA	1	0	right	2	0	0	0	0	-99	0	0	0		3	-99	-99
671	0	3	NA	NA	0	NA	1	1	75	1	1	0	1	1	2	1	0	1	2	0	0	0	0	0	0	0	2022	15	1	1	0	NA	NA	1	0	right	2	0	0	NA	NA	0	0	0	0		4	-99	-99
677	0	3	NA	NA	0	NA	4	1	57	1	1	0	0	1	1	1	1	2	3	0	0	0	0	1	1	1	2022	15	4	0	0	NA	NA	1	0	right	2	1	8	1	8	0	0	0	0		3	-99	-99
718	0	3	NA	NA	0	NA	3	1	83	1	1	0	1	1	2	1	0	1	3	0	0	0	0	1	1	1	2022	15	2	0	0	NA	NA	1	0	left	1	1	2	1	4	-99	0	0	0		3	-99	-99
7	1	2	NA	1	NA	NA	95	1	51	0	1	3.95252516672997e-323	1	1	2	2	0	1	3	0	0	1	1	1	1	1	2010	15	NA	0	1	300	1	1	1	Right	2	0	0	0	0	NA	NA	NA	NA		NA	-99	-99
8	1	2	NA	1	NA	NA	14	1	57	0	1	0	1	0	2	2	0	1	3	0	0	0	0	1	1	1	2010	15	14	0	0	1354	2	1	0	Right	2	0	0	0	0	1	0	0	0		NA	-99	-99
35	1	2	NA	1	NA	NA	18	1	74	1	1	0	1	0	2	1	0	1	3	0	1	0	1	1	1	1	2011	15	18	1	0	600	2	1	0	Right	2	0	0	0	0	1	0	0	0		NA	-99	-99
103	1	2	NA	1	NA	NA	4	1	68	1	1	0	0	0	2	1	0	1	2	0	0	0	0	1	1	1	2012	15	4	1	0	600	2	1	0	Right	2	NA	NA	1	12	0	0	0	0		NA	-99	-99
128	1	2	NA	1	NA	NA	32	1	49	1	4	0	1	1	1	1	1	1	2	0	0	0	0	1	1	1	2013	15	32	1	0	300	1	1	0	Left	1	1	16	0	0	1	0	0	0		NA	-99	-99
185	1	2	NA	1	NA	NA	25	1	49	1	1	0	1	1	1	2	0	1	3	0	0	0	0	1	1	1	2014	5	25	NA	0	1800	2	1	0	Right	2	NA	NA	NA	NA	1	0	0	0		NA	-99	-99
261	1	2	NA	1	NA	NA	9	1	61	0	1	0	1	1	1	5	0	1	3	0	0	0	0	1	1	1	2016	15	9	NA	0	900	2	1	0	Right	2	0	0	0	0	0	0	1	0	The patient was transfused platelets 6 months after surgery.	3	-99	-99
272	1	2	NA	1	NA	NA	37	1	90	1	1	0	0	1	1	1	1	1	3	0	0	1	1	1	1	1	2016	15	37	1	0	882.6	2	1	1	Right	2	0	0	0	0	1	0	1	0	The patient was transfused platelets 3 months after surgery.	3	-99	-99
274	1	2	NA	1	NA	NA	18	1	70	0	1	0	1	1	1	2	0	1	3	0	0	0	0	1	1	1	2017	15	18	0	0	636	2	1	0	Left	1	0	0	0	0	1	0	0	0		2	-99	-99
337	1	2	NA	1	NA	NA	67	0	59	0	1	0	0	1	2	2	0	1	2	0	0	0	0	1	1	1	2017	15	41	0	0	200	1	1	0	-99	-99	0	0	0	0	1	0	0	0		3	-99	-99
388	1	2	NA	1	NA	NA	19	1	60	0	1	0	1	1	1	2	0	1	3	0	1	0	1	1	1	1	2018	15	19	0	0	600	2	1	1	-99	-99	0	0	0	0	1	0	0	0		3	-99	-99
398	1	2	NA	1	NA	NA	4	1	68	1	1	0	0	1	2	2	0	1	2	0	0	0	0	1	1	1	2018	15	4	1	0	235	1	1	0	Left	1	0	0	1	4	0	0	0	0		3	-99	-99
444	1	2	NA	1	NA	NA	48	0	55	1	4	0	1	1	2	1	0	1	2	0	0	0	0	1	1	1	2019	12	24	0	0	100	1	1	0	Right	2	0	0	0	0	1	0	0	0		3	100	2
471	1	2	NA	1	NA	NA	14	1	57	1	1	0	1	1	1	1	1	1	2	0	0	1	1	1	1	1	2019	15	14	0	0	300	1	1	1	-99	-99	0	0	1	2	1	0	0	0		3	-99	-99
476	1	2	NA	1	NA	NA	18	1	49	0	1	0	0	1	1	5	0	1	2	0	0	1	1	1	1	1	2019	15	18	0	0	900	2	1	1	-99	-99	0	0	0	0	1	0	0	0		2	-99	-99
487	1	2	NA	1	NA	NA	12	1	62	1	1	0	0	1	1	9	0	1	3	0	0	0	0	1	1	1	2019	15	12	0	0	1068	2	0	0	Left	1	1	3	1	8	1	0	1	0	The patient was transfused platelets 2 months post surgery and RBC 5 months post surgery.	3	-99	-99
511	1	2	NA	1	NA	NA	21	1	86	1	1	0	1	1	1	1	1	1	1	0	0	0	0	1	1	1	2020	15	21	0	0	400	1	1	0	-99	-99	1	4	1	4	1	0	0	0		3	-99	-99
529	1	2	NA	1	NA	NA	15	1	53	1	1	0	1	1	2	5	0	1	2	0	0	0	0	1	1	1	2020	12	15	0	0	200	1	1	1	right	2	1	12	1	6	1	0	1	0	The patient was transfused with platelets 5 months post surgery.	3	-99	-99
536	1	2	NA	1	NA	NA	1	1	58	0	1	0	1	1	2	15	0	1	2	0	0	0	0	0	0	0	2020	15	28	1	0	900	2	1	0	right	2	1	2	1	16	-99	1	0	0		3	-99	-99
548	1	2	NA	1	NA	NA	18	1	59	0	1	0	1	1	1	2	0	1	2	0	0	0	0	1	1	1	2020	15	18	0	0	900	2	1	1	right	2	1	4	1	0.5	1	0	0	0		3	-99	-99
557	1	2	NA	1	NA	NA	11	1	48	0	1	0	0	1	1	2	0	1	3	0	0	0	0	1	1	1	2020	15	11	1	1	300	1	1	0	right	2	0	0	0	0	0	0	0	0		3	90	2
577	1	2	NA	1	NA	NA	12	1	75	1	4	0	1	1	1	8	0	1	1	0	0	0	0	1	0	0	2021	15	21	1	0	100	1	1	0	right	2	NA	NA	NA	NA	-99	1	0	0		3	-99	-99
584	1	2	NA	1	NA	NA	23	0	63	0	1	0	1	1	1	2	0	1	3	0	0	0	0	1	1	1	2021	19	20	0	0	600	2	1	0	right	2	0	0	0	0	-99	1	0	0		3	-99	-99
608	1	2	NA	1	NA	NA	5	0	83	0	1	0	1	1	2	2	0	1	1	0	0	0	0	1	1	1	2021	17	16	1	0	300	1	1	1	right	2	0	0	NA	NA	-99	1	0	0		3	-99	-99
612	1	2	NA	1	NA	NA	11	1	77	1	1	-99	1	1	2	1	0	1	3	0	0	0	0	1	1	1	2021	15	11	1	0	200	1	1	1	right	2	1	4	1	2	0	0	0	0		3	60	1
619	1	2	NA	1	NA	NA	2	1	73	0	1	0	1	1	2	2	0	1	3	0	0	0	0	1	1	1	2021	15	2	0	0	300	1	1	0	left	1	1	4	1	16	0	0	0	0		3	80	2
681	1	2	NA	1	NA	NA	6	0	29	0	4	0	0	1	2	15	0	2	2	0	0	0	0	1	1	1	2022	15	6	0	0	300	1	0	0	right	2	0	0	0	0	-99	0	0	0		3	-99	-99
706	1	2	NA	1	NA	NA	7	0	76	1	1	0	0	1	2	5	0	1	3	0	0	1	1	1	1	1	2022	15	3	0	0	300	1	1	0	right	2	0	0	0	0	-99	0	1	0	The patient was transfused platelets 2 months and 3 months post surgery.	3	-99	-99
724	1	2	NA	1	NA	NA	6	0	81	0	1	0	1	1	2	1	0	1	3	0	0	0	0	0	1	0	2022	15	1	0	0	700	2	1	0	right	2	0	0	1	8	-99	0	0	0		3	-99	-99
12	0	2	NA	0	NA	NA	12	1	54	0	1	0	1	0	1	1	1	2	2	0	0	0	0	1	1	1	2010	15	12	0	0	NA	NA	1	0	Right	2	1	2	1	2	1	0	0	0		NA	-99	-99
19	0	2	NA	0	NA	NA	18	1	48	1	1	0	1	0	1	1	1	2	3	0	0	0	0	1	1	1	2010	15	18	0	0	NA	NA	1	0	Left	1	1	4	1	1	1	0	0	0		NA	-99	-99
45	0	2	NA	0	NA	NA	6	1	55	0	1	0	1	0	1	4	0	1	2	0	0	0	0	1	1	1	2011	15	6	NA	0	NA	NA	1	0	Right	2	1	18	1	8	0	0	0	0		NA	-99	-99
50	0	2	NA	0	NA	NA	3	1	60	1	1	0	0	0	2	1	0	2	3	0	0	0	0	1	1	1	2011	15	3	NA	0	NA	NA	1	0	-99	-99	1	4	1	4	0	0	0	0		NA	-99	-99
71	0	2	NA	0	NA	NA	13	1	86	0	1	0	1	0	1	1	1	2	2	0	0	1	1	1	1	1	2012	15	13	NA	0	NA	NA	1	1	Right	2	1	4	1	1	1	0	0	0		NA	-99	-99
110	0	2	NA	0	NA	NA	20	1	57	1	1	0	0	1	1	1	1	1	3	1	0	0	0	1	1	1	2012	15	20	0	0	NA	NA	1	0	Left	1	0	0	0	0	1	0	0	0		NA	-99	-99
122	0	2	NA	0	NA	NA	5	1	68	0	1	0	1	0	2	2	0	1	3	0	0	1	1	1	1	1	2013	17	5	0	0	NA	NA	1	0	Right	2	NA	NA	NA	NA	0	0	0	0		NA	-99	-99
148	0	2	NA	0	NA	NA	10	1	65	1	4	1	0	1	2	5	0	1	3	0	0	0	0	1	1	1	2013	15	10	0	0	NA	NA	1	0	Right	2	1	4	1	4	0	0	0	0		NA	-99	-99
158	0	2	NA	0	NA	NA	57	1	57	0	1	0	1	1	2	1	0	2	3	0	0	0	0	1	1	1	2013	15	57	0	0	NA	NA	1	0	Right	2	1	4	1	24	1	0	0	0		NA	-99	-99
177	0	2	NA	0	NA	NA	2	1	77	1	1	0	0	0	2	4	0	2	2	0	0	0	0	1	0	0	2014	15	2	NA	0	NA	NA	1	0	Right	2	1	4	1	4	0	0	0	0		NA	-99	-99
181	0	2	NA	0	NA	NA	9	1	57	0	1	0	1	1	1	1	1	2	2	0	0	0	0	1	1	1	2014	15	9	NA	0	NA	NA	1	0	Right	2	1	6	1	2	0	0	0	0		NA	-99	-99
188	0	2	NA	0	NA	NA	11	1	76	1	1	0	1	1	1	2	0	1	2	0	0	0	0	1	1	1	2014	15	11	NA	0	NA	NA	1	0	Right	2	NA	NA	NA	NA	0	0	0	0		NA	-99	-99
189	0	2	NA	0	NA	NA	24	1	74	1	1	0	1	1	1	2	0	1	3	0	0	0	0	1	1	1	2014	15	24	NA	0	NA	NA	1	0	Left	1	NA	NA	NA	NA	1	0	0	0		NA	-99	-99
195	0	2	NA	0	NA	NA	7	1	73	0	1	0	1	1	2	2	0	1	2	0	0	0	0	1	0	0	2014	15	7	NA	0	NA	NA	1	1	Left	1	NA	NA	NA	NA	0	0	0	0		NA	90	2
317	0	2	NA	0	NA	NA	27	1	68	1	1	0	0	1	2	1	0	2	2	0	0	0	0	1	1	1	2017	15	27	1	1	NA	NA	1	0	Right	2	0	0	0	0	1	0	0	0		3	-99	-99
361	0	2	NA	0	NA	NA	18	1	56	1	1	0	1	1	1	5	0	2	2	1	0	0	0	1	1	1	2017	9	18	1	0	NA	NA	1	0	Right	2	1	4	0	0	1	0	0	0		2	80	2
363	0	2	NA	0	NA	NA	8	1	61	0	1	0	0	1	1	5	0	1	2	0	0	0	0	1	1	1	2017	17	55	0	0	NA	NA	1	0	Right	2	0	0	0	0	1	0	0	0		3	80	2
427	0	2	NA	0	NA	NA	14	1	71	1	4	0	1	1	1	6	0	2	3	0	0	0	0	1	1	1	2019	15	14	0	1	NA	NA	1	0	Right	2	0	0	1	1	1	0	1	0	The patient was transfused platelets 4 months post surgery.	3	-99	-99
433	0	2	NA	0	NA	NA	48	0	63	0	1	0	1	1	1	1	1	2	3	0	0	0	0	1	1	1	2019	5	23	0	0	NA	NA	1	0	Right	2	0	0	0	0	1	0	1	0	The patient was transfused platelets 1.5 months, 3 months and 6 months after surgery.	3	-99	-99
483	0	2	NA	0	NA	NA	7	1	78	1	1	0	1	1	1	1	1	1	2	0	0	0	0	1	1	1	2019	15	7	0	0	NA	NA	1	0	Right	2	0	0	0	0	0	0	0	0		3	80	2
495	0	2	NA	0	NA	NA	13	1	25	1	4	0	0	1	2	5	0	1	3	0	0	0	0	1	1	1	2020	15	35	0	0	NA	NA	1	0	Right	2	1	2	0	0	-99	0	0	0		3	-99	-99
542	0	2	NA	0	NA	NA	12	1	78	1	1	0	1	1	2	1	0	1	1	0	0	0	0	1	1	1	2020	11	12	0	0	NA	NA	1	0	right	2	0	0	0	0	1	0	0	0		3	-99	-99
580	0	2	NA	0	NA	NA	15	1	68	1	1	0	1	1	2	2	0	1	3	0	0	0	0	1	1	1	2021	15	15	0	0	NA	NA	1	1	right	2	1	16	1	2	1	0	1	0	The patient was transfused platelets 6 months after surgery.	3	-99	-99
596	0	2	NA	0	NA	NA	12	1	74	0	1	0	1	1	1	5	0	1	3	0	0	0	0	1	1	1	2021	15	12	0	0	NA	NA	1	1	left	1	0	0	1	1	1	0	0	0		3	90	2
623	0	2	NA	0	NA	NA	19	0	65	1	1	0	0	1	2	2	0	1	3	0	0	0	0	1	1	1	2021	15	13	0	0	NA	NA	1	0	right	2	0	0	0	0	-99	0	0	0		4	-99	-99
695	0	2	NA	0	NA	NA	9	0	60	0	1	0	1	1	2	2	0	1	3	0	0	0	0	1	1	1	2022	15	5	0	0	NA	NA	1	0	right	2	1	8	0	0	-99	0	0	0		3	-99	-99
708	0	2	NA	0	NA	NA	2	1	79	1	1	0	1	1	2	1	0	1	2	0	0	0	0	1	1	1	2022	15	2	0	0	NA	NA	1	0	right	2	1	8	1	4	-99	0	0	0		3	-99	-99
721	0	2	NA	0	NA	NA	6	0	79	0	1	0	0	1	1	1	1	1	3	0	0	0	0	1	1	1	2022	15	1	0	0	NA	NA	0	1	right	2	0	0	0	0	-99	0	0	0		3	-99	-99
239	1	1	1	NA	NA	NA	14	1	37	1	1	0	1	1	2	17	0	3	2	0	0	0	0	1	1	1	2017	15	14	NA	0	NA	NA	1	0	Right	2	1	4	1	8	1	0	1	1	The patient was transfused RBC on the day of the surgery.	2	-99	-99
260	1	1	1	NA	NA	NA	39	1	63	0	1	0	1	1	2	2	0	1	2	0	0	0	0	1	1	1	2016	15	39	NA	0	1200	2	1	0	Right	2	0	0	0	0	1	0	1	0	The patient was transfused RBC 6 months after surgery.	2	-99	-99
313	1	1	1	NA	NA	NA	4	1	73	1	1	0	0	1	2	1	0	1	2	0	0	0	0	0	1	0	2017	15	4	1	1	900	2	1	1	Right	2	1	2	0	0	0	0	1	1	The patient was transfused platelets on the day of surgery.	3	-99	-99
355	1	1	1	NA	NA	NA	3	1	55	0	1	0	0	1	2	5	0	2	2	0	0	1	1	0	0	0	2017	15	3	0	0	300	1	1	0	Right	2	1	2	1	2	0	0	0	0		3	-99	-99
356	1	1	1	NA	NA	NA	42	1	52	1	1	0	1	1	1	1	1	1	2	0	0	0	0	1	1	1	2017	12	39	0	0	1642	2	1	1	-99	-99	1	4	1	2	1	0	0	0		3	-99	-99
426	1	1	1	NA	NA	NA	27	1	78	0	1	0	1	1	1	1	1	1	2	0	0	0	0	1	1	1	2018	15	27	1	0	434	1	1	0	Right	2	0	0	0	0	1	0	0	0		2	-99	-99
560	1	1	1	NA	NA	NA	18	1	72	1	1	0	1	1	2	2	0	1	3	0	0	0	0	1	1	1	2020	15	25	1	0	300	1	1	0	right	2	1	8	1	4	-99	0	0	0		3	-99	-99
575	1	1	1	NA	NA	NA	6	0	74	0	4	0	1	1	2	10	0	1	3	0	0	0	0	1	0	0	2021	15	21	0	0	787	2	0	0	right	2	0	0	0	0	-99	0	0	0		4	-99	-99
616	1	1	1	NA	NA	NA	12	1	81	1	1	0	1	1	2	2	0	1	3	0	0	0	0	1	0	0	2021	15	15	0	0	300	1	1	0	right	2	1	3	0	0	-99	0	1	1	The patient was transfused RBC on the day of surgery and was transfused platelets within 1 month of surgery.	3	70	2
657	1	1	1	NA	NA	NA	14	0	61	1	1	0	1	1	1	1	1	1	2	0	0	0	0	1	1	1	2022	12	10	1	0	600	2	1	0	right	2	0	0	0	0	-99	0	0	0		3	-99	-99
661	1	1	1	NA	NA	NA	13	1	46	1	1	0	1	1	2	15	0	1	1	0	0	0	0	1	1	1	2022	9	9	1	1	379	1	0	1	right	2	1	8	1	2	-99	0	1	1	The patient required platelet transfusion due to thrombocytopenia before surgery. - 1 day before surgery, 5 days and 7 days afeter surgery.	3	30	1
716	1	1	1	NA	NA	NA	7	0	76	1	1	0	1	1	1	2	0	1	3	0	0	1	1	1	0	0	2022	15	2	1	0	300	1	1	0	right	2	0	0	0	0	-99	0	0	0		4	-99	-99
729	1	1	1	NA	NA	NA	6	0	68	0	1	0	1	1	2	1	0	1	3	0	0	1	1	1	1	1	2022	15	1	0	0	600	2	1	1	right	2	1	8	NA	NA	-99	0	0	0		3	-99	-99
14	0	1	0	NA	NA	NA	41	1	54	0	1	0	1	0	1	5	0	1	3	0	0	1	1	1	1	1	2010	15	41	0	0	NA	NA	1	0	Right	2	1	4	1	2	1	0	0	0		NA	-99	-99
33	0	1	0	NA	NA	NA	16	1	76	1	1	0	1	0	1	2	0	1	1	0	0	0	0	1	1	1	2010	15	16	0	0	NA	NA	1	0	Right	2	0	0	1	2	1	0	0	0		NA	-99	-99
78	0	1	0	NA	NA	NA	7	1	67	1	1	0	0	0	1	4	0	3	1	0	0	0	0	1	1	1	2012	15	7	0	0	NA	NA	1	0	Right	2	1	4	0	0	0	0	0	0		NA	-99	-99
93	0	1	0	NA	NA	NA	30	1	67	0	1	0	1	1	1	4	0	1	3	0	0	1	1	1	1	1	2012	5	30	0	0	NA	NA	1	0	Right	2	1	4	1	4	1	0	0	0		NA	-99	-99
95	0	1	0	NA	NA	NA	14	1	57	1	1	0	1	0	2	2	0	3	2	0	0	0	0	1	1	1	2012	15	14	0	0	NA	NA	1	0	Right	2	1	2	1	2	1	0	0	0		NA	-99	-99
107	0	1	0	NA	NA	NA	11	1	65	1	1	0	0	0	2	2	0	1	2	0	0	0	0	0	1	0	2012	15	11	0	0	NA	NA	1	0	Right	2	0	0	0	0	0	0	0	0		NA	-99	-99
109	0	1	0	NA	NA	NA	1	1	76	1	1	0	0	0	2	4	0	1	3	0	0	0	0	0	0	0	2012	15	1	0	0	NA	NA	1	0	Left	1	1	9	NA	NA	0	0	0	0		NA	-99	-99
120	0	1	0	NA	NA	NA	15	1	50	0	1	0	1	0	1	5	0	1	2	0	0	0	0	1	1	1	2013	15	15	0	0	NA	NA	1	0	Right	2	1	1	0	0	1	0	0	0		3	-99	-99
163	0	1	0	NA	NA	NA	7	1	50	0	1	0	0	1	2	2	0	1	2	0	0	0	0	1	1	1	2013	8	7	0	0	NA	NA	1	1	Right	2	1	12	0	0	0	0	0	0		NA	-99	-99
179	0	1	0	NA	NA	NA	15	1	77	0	1	0	1	1	2	1	0	2	3	0	0	0	0	1	1	1	2014	15	15	NA	0	NA	NA	1	1	Right	2	0	0	0	0	1	0	0	0		NA	-99	-99
215	0	1	0	NA	NA	NA	7	1	43	0	1	0	1	1	2	1	0	2	2	0	0	0	0	1	1	1	2015	15	7	NA	0	NA	NA	1	1	Right	2	1	4	1	4	0	0	0	0		2	80	2
271	0	1	0	NA	NA	NA	12	1	70	0	1	0	1	1	2	2	0	1	3	0	0	0	0	1	1	1	2016	15	12	0	0	NA	NA	1	1	Right	2	0	0	0	0	1	0	0	0		3	-99	-99
278	0	1	0	NA	NA	NA	2	1	70	0	1	0	1	1	1	2	0	2	2	0	0	0	0	0	0	0	2017	15	2	0	0	NA	NA	1	0	Right	2	1	2	1	4	0	0	0	0		3	-99	-99
299	0	1	0	NA	NA	NA	1	1	73	1	1	0	0	1	2	1	0	2	1	0	0	0	0	0	0	0	2017	15	1	0	0	NA	NA	1	0	Left	1	0	0	1	6	0	0	0	0		2	-99	-99
366	0	1	0	NA	NA	NA	5	0	66	0	1	0	1	1	1	5	0	1	3	0	1	0	1	1	1	1	2017	5	3	0	0	NA	NA	1	0	Right	2	0	0	0	0	0	0	0	0		3	-99	-99
396	0	1	0	NA	NA	NA	4	1	66	1	1	0	1	1	1	5	0	2	2	0	0	0	0	1	1	1	2018	15	4	0	0	NA	NA	1	0	Right	2	0	0	0	0	0	0	1	1	The patient was transfused RBC and plasma one day after surgery.	2	-99	-99
407	0	1	0	NA	NA	NA	15	1	63	1	1	0	1	1	2	2	0	1	3	0	0	0	0	1	1	1	2018	15	15	0	0	NA	NA	1	0	Right	2	0	0	0	0	1	0	1	1	The patient was transfused RBC, plasma and platelets on the day of surgery.	4	-99	-99
446	0	1	0	NA	NA	NA	18	1	63	0	1	0	1	1	2	1	0	2	2	0	0	1	1	1	1	1	2019	15	18	0	0	NA	NA	1	0	Right	2	1	4	1	4	1	0	0	0		3	-99	-99
469	0	1	0	NA	NA	NA	26	1	69	0	1	0	1	1	1	2	0	1	3	0	0	0	0	1	1	1	2019	15	21	0	0	NA	NA	1	0	Right	2	0	0	0	0	1	0	0	0		3	-99	-99
504	0	1	0	NA	NA	NA	36	1	53	0	4	0	1	1	2	1	0	1	3	0	0	1	1	1	1	1	2020	15	33	0	0	NA	NA	1	0	right	2	0	0	0	0	-99	0	0	0		3	-99	-99
505	0	1	0	NA	NA	NA	2	1	86	0	1	0	1	1	1	5	0	3	3	0	0	0	0	0	0	0	2020	21	33	0	0	NA	NA	1	0	right	2	0	0	NA	NA	-99	1	0	0		3	60	1
682	0	1	0	NA	NA	NA	3	1	63	0	1	0	1	1	2	1	0	2	2	0	0	0	0	0	1	0	2022	15	3	0	0	NA	NA	1	0	right	2	0	0	1	4	0	0	0	0		2	100	2
710	0	1	0	NA	NA	NA	7	0	55	0	1	0	1	1	1	1	1	1	3	0	0	0	0	1	1	1	2022	23	2	0	0	NA	NA	1	0	left	1	0	0	1	4	-99	0	0	0		3	-99	-99
414	1	0	1	NA	NA	NA	2	1	56	1	4	0	0	1	1	5	0	1	2	0	0	0	0	1	1	1	2018	15	2	1	0	2297	2	1	0	Right	2	0	0	0	0	0	0	0	0		3	-99	-99
613	1	0	1	NA	NA	NA	20	0	52	1	1	0	1	1	1	2	0	1	1	0	0	0	0	1	1	1	2021	15	15	1	0	900	2	1	0	right	2	1	2	0	0	-99	0	1	0	The patient was transfused platelets 2 months after surgery.	3	-99	-99
155	0	0	0	NA	NA	NA	11	1	72	0	1	0	1	0	1	4	0	1	2	0	0	0	0	0	0	0	2013	17	11	0	0	NA	NA	0	0	Right	2	NA	NA	NA	NA	0	0	0	0		NA	-99	-99
252	0	0	0	NA	NA	NA	32	1	51	0	1	0	1	1	2	1	0	1	2	0	0	0	0	1	1	1	2016	15	32	NA	0	NA	NA	1	0	Right	2	1	1	0	0	1	0	0	0		3	-99	-99
380	0	0	0	NA	NA	NA	1	1	78	0	1	0	1	1	2	1	0	1	2	0	0	0	0	0	0	0	2018	15	1	0	0	NA	NA	1	0	-99	-99	1	1	0	0	0	0	0	0		3	-99	-99
472	0	0	0	NA	NA	NA	43	0	23	1	1	0	0	1	1	1	1	1	3	0	0	0	0	1	1	1	2019	15	18	0	0	NA	NA	1	0	Right	2	0	0	0	0	1	0	0	0		2	-99	-99
249	1	NA	NA	NA	NA	NA	34	1	68	1	1	0	0	0	1	5	0	1	3	0	1	0	1	1	1	1	2017	-99	34	NA	0	576	2	1	1	-99	-99	1	9	0	0	1	0	0	0		3	-99	-99
326	1	NA	NA	NA	NA	NA	10	1	66	1	4	1	1	1	1	2	0	3	2	0	0	0	0	1	1	1	2017	15	10	0	0	300	1	1	0	Right	2	0	0	0	0	0	0	0	0		3	-99	-99
368	1	NA	NA	NA	NA	NA	9	1	63	1	1	0	1	1	2	5	0	2	3	0	0	0	0	1	1	1	2018	15	9	1	0	900	2	1	0	Right	2	1	1	1	1	0	0	0	0		4	70	2
491	1	NA	NA	NA	NA	NA	39	0	56	1	1	0	0	1	2	5	0	3	3	0	0	0	0	1	1	1	2019	15	15	1	0	272	1	1	0	Right	2	0	0	0	0	1	0	1	0	The patient was transfused platelets 9 months post surgery.	3	-99	-99
492	1	NA	NA	NA	NA	NA	5	1	64	1	1	0	1	1	1	5	0	1	3	0	0	0	0	1	1	1	2019	15	5	0	0	300	1	1	0	Right	2	0	0	0	0	0	0	1	0	The patient was transfused platelets 5 months post surgery.	3	-99	-99
496	1	NA	NA	NA	NA	NA	39	0	63	1	1	0	0	1	2	2	0	1	3	0	0	0	0	1	1	1	2020	15	35	1	0	100	1	1	0	Right	2	1	1	0	0	-99	0	1	0	The patient was transfused 14 months post surgery	3	-99	-99
502	1	NA	NA	NA	NA	NA	10	1	56	1	4	1	1	1	1	5	0	3	3	0	0	0	0	1	1	1	2020	15	10	0	0	300	1	1	0	right	2	0	0	0	0	0	0	0	0		3	-99	-99
515	1	NA	NA	NA	NA	NA	3	1	62	0	1	0	1	1	1	11	0	1	3	0	0	0	0	0	0	0	2020	15	3	1	0	2100	2	1	1	right	2	0	0	0	0	0	0	0	0		3	-99	-99
2	0	NA	NA	NA	NA	NA	5	1	69	0	1	0	0	0	1	5	0	1	2	0	0	0	0	1	1	1	2010	15	5	0	0	NA	NA	1	0	-99	-99	1	8	1	10	0	0	0	0		NA	-99	-99
3	0	NA	NA	NA	NA	NA	1	1	63	1	1	0	0	0	2	2	0	1	2	0	0	0	0	0	0	0	2010	15	7	0	0	NA	NA	1	1	-99	-99	NA	NA	NA	NA	-99	1	0	0		NA	-99	-99
4	0	NA	NA	NA	NA	NA	4	1	66	0	1	0	0	0	1	5	0	1	2	0	0	0	0	1	1	1	2010	17	4	0	0	NA	NA	1	0	-99	-99	NA	NA	NA	NA	0	0	1	0	The patient was transfused with blood products three months after surgery.	NA	-99	-99
5	0	NA	NA	NA	NA	NA	14	1	66	0	1	0	1	0	2	2	0	3	2	0	0	1	1	1	1	1	2010	15	14	0	0	NA	NA	1	0	Right	2	1	4	1	4	1	0	0	0		NA	-99	-99
6	0	NA	NA	NA	NA	NA	3	1	52	0	1	0	1	0	2	4	0	1	2	0	0	0	0	1	1	1	2010	15	3	0	0	NA	NA	1	0	Right	2	1	4	1	4	0	0	0	0		NA	-99	-99
9	0	NA	NA	NA	NA	NA	7	1	56	1	1	0	1	0	2	4	0	1	2	0	0	0	0	1	0	0	2010	15	7	0	0	NA	NA	1	0	Right	2	1	8	1	4	0	0	0	0		NA	-99	-99
10	0	NA	NA	NA	NA	NA	25	1	58	1	1	0	1	0	1	1	1	2	3	0	0	0	0	1	1	1	2010	15	25	0	0	NA	NA	1	0	Right	2	1	4	0	0	1	0	0	0		NA	-99	-99
13	0	NA	NA	NA	NA	NA	4	1	78	1	1	0	0	0	2	2	0	1	3	0	0	0	0	1	0	0	2010	15	4	0	0	NA	NA	1	1	Left	1	NA	NA	NA	NA	0	0	0	0		NA	-99	-99
15	0	NA	NA	NA	NA	NA	32	1	59	1	1	0	1	0	1	2	0	1	3	0	0	0	0	1	1	1	2010	15	32	0	0	NA	NA	1	0	Right	2	1	4	1	4	1	0	0	0		NA	-99	-99
16	0	NA	NA	NA	NA	NA	13	1	64	1	4	0	1	0	2	2	0	1	3	0	0	0	0	1	0	0	2010	15	13	0	0	NA	NA	1	0	Right	2	1	4	1	4	1	0	0	0		NA	-99	-99
17	0	NA	NA	NA	NA	NA	4	1	77	0	1	0	1	0	2	2	0	1	3	0	0	0	0	1	1	1	2010	15	4	1	0	NA	NA	1	0	Right	2	NA	NA	NA	NA	0	0	0	0		NA	-99	-99
18	0	NA	NA	NA	NA	NA	10	1	76	1	1	0	1	0	2	1	0	1	3	0	0	0	0	1	1	1	2010	15	10	0	0	NA	NA	1	0	Right	2	0	0	0	0	0	0	0	0		NA	-99	-99
20	0	NA	NA	NA	NA	NA	21	1	56	1	1	0	1	0	1	2	0	1	2	0	0	0	0	1	1	1	2010	12	21	0	0	NA	NA	1	0	Right	2	1	4	1	4	1	0	0	0		NA	-99	-99
21	0	NA	NA	NA	NA	NA	10	1	66	1	1	0	0	0	2	5	0	2	2	0	0	0	0	1	1	1	2010	15	10	0	0	NA	NA	1	0	Right	2	1	4	1	4	0	0	0	0		NA	-99	-99
22	0	NA	NA	NA	NA	NA	9	1	78	0	1	0	1	1	2	2	0	2	2	0	0	0	0	1	1	1	2010	15	9	0	0	NA	NA	1	0	-99	-99	1	6	1	1	0	0	0	0		NA	-99	-99
23	0	NA	NA	NA	NA	NA	15	1	52	0	4	1	1	0	2	2	0	1	2	0	0	0	0	1	1	1	2010	15	15	0	0	NA	NA	1	0	Right	2	1	4	1	4	1	0	0	0		NA	-99	-99
24	0	NA	NA	NA	NA	NA	12	1	80	0	1	0	1	0	2	5	0	2	1	0	0	0	0	1	1	1	2010	15	12	0	0	NA	NA	1	0	Right	2	1	4	1	2	1	0	0	0		NA	-99	-99
25	0	NA	NA	NA	NA	NA	13	1	76	0	1	0	0	0	2	1	0	1	3	0	1	0	1	1	1	1	2010	15	13	0	0	NA	NA	1	0	Right	2	1	4	NA	NA	1	0	0	0		NA	-99	-99
26	0	NA	NA	NA	NA	NA	18	1	57	0	1	0	1	0	2	2	0	1	3	0	1	0	1	1	1	1	2010	1	18	0	0	NA	NA	1	0	Right	2	1	6	0	0	1	0	0	0		NA	-99	-99
27	0	NA	NA	NA	NA	NA	24	1	62	0	1	0	1	0	2	2	0	1	3	0	0	0	0	1	1	1	2010	15	24	0	0	NA	NA	1	0	Right	2	1	1	0	0	1	0	0	0		NA	-99	-99
28	0	NA	NA	NA	NA	NA	18	1	65	1	1	0	1	0	2	2	0	1	2	0	0	0	0	1	1	1	2010	15	18	0	0	NA	NA	1	0	Right	2	1	6	1	4	1	0	0	0		NA	-99	-99
29	0	NA	NA	NA	NA	NA	64	1	24	0	1	1	0	1	2	2	0	1	2	0	0	0	0	1	1	1	2010	15	64	0	0	NA	NA	1	0	Right	2	1	4	1	8	1	0	0	0		NA	-99	-99
30	0	NA	NA	NA	NA	NA	48	1	67	1	1	0	0	0	2	2	0	1	2	0	0	0	0	1	1	1	2010	12	48	0	0	NA	NA	1	1	Right	2	NA	NA	0	0	1	0	0	0		NA	-99	-99
31	0	NA	NA	NA	NA	NA	4	1	59	1	1	0	0	0	1	2	0	1	2	0	0	0	0	1	1	1	2010	-99	4	0	0	NA	NA	1	0	Right	2	1	8	1	2	0	0	0	0		NA	-99	-99
32	0	NA	NA	NA	NA	NA	22	1	58	1	1	0	0	0	1	6	0	2	2	0	0	0	0	1	1	1	2010	5	22	0	0	NA	NA	1	0	Right	2	0	0	0	0	1	0	0	0		NA	-99	-99
34	0	NA	NA	NA	NA	NA	2	1	63	0	1	0	0	0	2	2	0	1	2	0	0	0	0	0	0	0	2011	15	2	0	0	NA	NA	1	0	Right	2	1	12	1	4	0	0	0	0		NA	-99	-99
36	0	NA	NA	NA	NA	NA	11	1	45	0	1	0	1	0	2	4	0	1	2	0	0	0	0	1	1	1	2011	17	11	0	0	NA	NA	1	0	Left	1	1	2	NA	NA	0	0	0	0		NA	-99	-99
37	0	NA	NA	NA	NA	NA	28	1	57	1	1	0	1	0	2	4	0	1	2	0	0	0	0	1	1	1	2011	17	28	0	0	NA	NA	1	1	Right	2	1	4	1	2	1	0	0	0		NA	-99	-99
38	0	NA	NA	NA	NA	NA	4	1	58	1	1	0	0	0	2	4	0	3	2	0	0	0	0	1	1	1	2011	15	4	NA	0	NA	NA	1	0	Right	2	1	4	1	4	0	0	0	0		NA	-99	-99
40	0	NA	NA	NA	NA	NA	4	1	62	0	1	0	1	0	1	2	0	3	2	0	0	0	0	1	1	1	2011	15	4	NA	0	NA	NA	1	1	Right	2	1	4	0	0	0	0	0	0		NA	-99	-99
41	0	NA	NA	NA	NA	NA	8	1	49	0	4	0	1	0	1	2	0	1	2	1	0	0	0	1	1	1	2011	15	8	NA	0	NA	NA	1	0	Right	2	1	4	1	6	0	0	0	0		NA	-99	-99
42	0	NA	NA	NA	NA	NA	15	1	52	0	4	0	1	0	2	5	0	1	2	0	0	0	0	1	1	1	2011	20	15	NA	0	NA	NA	0	1	Right	2	1	6	0	0	1	0	0	0		NA	-99	-99
43	0	NA	NA	NA	NA	NA	20	1	62	0	1	0	1	0	2	5	0	1	3	0	0	0	0	1	1	1	2011	15	20	NA	0	NA	NA	1	0	Right	2	0	0	0	0	1	0	0	0		NA	-99	-99
44	0	NA	NA	NA	NA	NA	12	1	64	0	1	0	1	0	2	4	0	1	2	0	0	0	0	1	1	1	2011	15	12	NA	0	NA	NA	1	0	Right	2	1	4	1	0.5	1	0	0	0		NA	-99	-99
46	0	NA	NA	NA	NA	NA	17	1	64	1	1	0	1	0	1	5	0	1	3	0	0	0	0	1	1	1	2011	15	17	NA	0	NA	NA	1	0	Right	2	1	4	1	4	1	0	0	0		NA	-99	-99
47	0	NA	NA	NA	NA	NA	15	1	61	1	1	0	1	0	1	4	0	1	2	0	0	0	0	1	1	1	2011	15	15	NA	0	NA	NA	1	0	Right	2	1	4	1	6	1	0	0	0		NA	-99	-99
48	0	NA	NA	NA	NA	NA	4	1	69	1	1	0	0	0	1	2	0	1	2	0	0	0	0	1	1	1	2011	15	4	NA	0	NA	NA	1	0	-99	-99	NA	NA	NA	NA	0	0	0	0		NA	-99	-99
49	0	NA	NA	NA	NA	NA	8	1	83	0	1	0	1	0	1	4	0	1	2	0	0	0	0	1	1	1	2011	15	8	NA	0	NA	NA	1	0	Right	2	1	2	NA	NA	0	0	0	0		NA	-99	-99
51	0	NA	NA	NA	NA	NA	14	1	79	0	1	0	0	0	1	1	1	2	3	0	0	1	1	1	1	1	2011	17	14	NA	0	NA	NA	1	0	Right	2	0	0	NA	NA	1	0	0	0		NA	-99	-99
52	0	NA	NA	NA	NA	NA	14	1	59	0	1	0	1	0	1	2	0	1	2	0	0	0	0	1	1	1	2011	17	14	NA	0	NA	NA	1	0	Right	2	1	8	NA	NA	1	0	0	0		NA	-99	-99
53	0	NA	NA	NA	NA	NA	12	1	78	0	1	0	1	0	2	2	0	1	3	0	0	0	0	1	1	1	2011	15	12	NA	0	NA	NA	1	0	-99	-99	0	0	0	0	1	0	0	0		NA	-99	-99
55	0	NA	NA	NA	NA	NA	11	1	61	0	1	0	1	0	2	2	0	1	2	0	0	0	0	1	1	1	2011	15	11	NA	0	NA	NA	1	1	Left	1	1	6	1	4	0	0	0	0		NA	-99	-99
56	0	NA	NA	NA	NA	NA	5	1	42	1	1	0	1	0	2	1	0	1	3	0	0	0	0	1	1	1	2011	15	5	NA	0	NA	NA	1	0	Right	2	1	4	1	1.5	0	0	0	0		NA	-99	-99
57	0	NA	NA	NA	NA	NA	3	1	73	0	1	0	1	0	1	2	0	1	2	0	0	0	0	1	1	1	2011	15	3	NA	0	NA	NA	1	1	Right	2	NA	NA	1	6	0	0	0	0		NA	-99	-99
58	0	NA	NA	NA	NA	NA	18	1	37	0	1	0	1	0	2	4	0	2	3	0	0	0	0	1	1	1	2011	15	18	NA	0	NA	NA	1	0	Right	2	1	4	1	1	1	0	0	0		NA	-99	-99
59	0	NA	NA	NA	NA	NA	23	1	58	1	1	0	0	0	2	1	0	1	3	0	0	0	0	1	1	1	2011	15	23	NA	0	NA	NA	1	0	Right	2	1	4	1	2	1	0	0	0		NA	-99	-99
60	0	NA	NA	NA	NA	NA	12	1	69	1	1	0	0	0	2	4	0	1	2	0	0	0	0	1	1	1	2011	15	12	NA	0	NA	NA	1	1	Right	2	1	2	1	1	1	0	0	0		NA	-99	-99
61	0	NA	NA	NA	NA	NA	37	1	54	0	1	0	0	0	1	2	0	1	3	0	0	0	0	1	1	1	2011	15	37	NA	0	NA	NA	1	0	Left	1	1	2	1	0.5	1	0	0	0		NA	-99	-99
62	0	NA	NA	NA	NA	NA	3	1	65	1	1	0	0	0	1	4	0	1	2	0	0	0	0	0	0	0	2011	15	3	NA	0	NA	NA	1	0	Right	2	NA	NA	1	24	0	0	0	0		NA	-99	-99
63	0	NA	NA	NA	NA	NA	10	1	70	0	4	1	1	0	1	1	1	1	2	0	0	0	0	1	1	1	2011	15	10	NA	0	NA	NA	1	0	Right	2	1	9	1	4	0	0	0	0		NA	-99	-99
64	0	NA	NA	NA	NA	NA	68	1	40	0	4	1	0	1	1	1	1	2	2	0	0	1	1	1	1	1	2011	15	68	NA	0	NA	NA	1	1	Right	2	1	9	1	4	1	0	0	0		NA	-99	-99
65	0	NA	NA	NA	NA	NA	11	1	67	1	1	0	0	0	2	2	0	1	2	0	0	0	0	1	1	1	2011	15	11	NA	0	NA	NA	1	1	Right	2	1	12	1	4	0	0	0	0		NA	-99	-99
68	0	NA	NA	NA	NA	NA	5	1	58	0	1	0	1	0	2	1	0	1	2	0	0	0	0	1	1	1	2012	21	5	NA	0	NA	NA	1	0	Right	2	1	3	1	2	0	0	0	0		NA	-99	-99
69	0	NA	NA	NA	NA	NA	17	1	74	0	1	0	1	0	1	2	0	1	2	0	0	0	0	1	1	1	2012	15	17	NA	0	NA	NA	1	0	Right	2	1	4	NA	NA	1	0	0	0		NA	-99	-99
70	0	NA	NA	NA	NA	NA	4	1	61	0	1	0	1	1	1	4	0	1	2	0	0	0	0	1	1	1	2012	12	4	NA	0	NA	NA	1	0	Left	1	1	4	1	4	0	0	0	0		NA	-99	-99
72	0	NA	NA	NA	NA	NA	28	1	59	0	1	0	1	0	2	1	0	1	3	0	0	1	1	1	1	1	2012	15	28	NA	0	NA	NA	1	0	Right	2	1	3	1	1	1	0	0	0		NA	-99	-99
73	0	NA	NA	NA	NA	NA	21	1	60	1	1	0	0	0	2	1	0	1	3	0	0	1	1	1	1	1	2012	15	21	NA	0	NA	NA	1	1	Right	2	1	8	1	4	1	0	0	0		NA	-99	-99
75	0	NA	NA	NA	NA	NA	17	1	67	1	1	0	1	0	2	4	0	1	3	0	0	0	0	1	1	1	2012	15	17	NA	0	NA	NA	1	0	Right	2	1	4	1	4	1	0	0	0		NA	-99	-99
76	0	NA	NA	NA	NA	NA	36	1	47	1	1	0	1	0	1	4	0	2	3	0	0	0	0	1	1	1	2012	12	36	0	0	NA	NA	1	0	Right	2	1	8	1	8	1	0	0	0		NA	-99	-99
77	0	NA	NA	NA	NA	NA	8	1	66	0	1	0	1	0	1	1	1	3	2	0	0	0	0	0	0	0	2012	15	8	0	0	NA	NA	1	0	Right	2	NA	NA	NA	NA	0	0	0	0		NA	-99	-99
79	0	NA	NA	NA	NA	NA	39	1	69	0	1	0	1	1	1	5	0	1	2	0	0	0	0	1	1	1	2012	15	39	0	0	NA	NA	1	0	Right	2	1	6	0	0	1	0	0	0		NA	-99	-99
80	0	NA	NA	NA	NA	NA	10	1	58	0	1	0	0	0	2	1	0	1	3	0	0	1	1	1	1	1	2012	15	10	0	0	NA	NA	1	1	Left	1	0	0	0	0	0	0	0	0		NA	-99	-99
81	0	NA	NA	NA	NA	NA	79	1	56	0	1	0	1	1	2	4	0	1	2	0	0	0	0	1	1	1	2012	15	79	0	0	NA	NA	1	0	Left	1	1	9	1	2	1	0	0	0		NA	-99	-99
82	0	NA	NA	NA	NA	NA	18	1	59	1	1	0	1	0	1	1	1	1	2	0	0	0	0	1	1	1	2012	15	18	0	0	NA	NA	1	0	Right	2	1	12	1	2	1	0	0	0		NA	-99	-99
83	0	NA	NA	NA	NA	NA	7	1	50	0	4	0	0	0	1	4	0	1	2	0	0	0	0	1	1	1	2012	15	7	0	0	NA	NA	1	0	Right	2	1	9	1	16	0	0	0	0		NA	-99	-99
84	0	NA	NA	NA	NA	NA	9	1	72	0	1	0	1	0	2	4	0	1	2	0	0	1	1	1	1	1	2012	15	9	0	0	NA	NA	1	0	Right	2	1	4	1	4	0	0	0	0		NA	-99	-99
85	0	NA	NA	NA	NA	NA	35	1	67	1	1	0	1	1	2	2	0	1	3	0	0	0	0	1	1	1	2012	15	35	0	0	NA	NA	1	0	Right	2	1	3	1	2	1	0	0	0		NA	-99	-99
86	0	NA	NA	NA	NA	NA	5	1	64	1	1	0	1	0	2	1	0	3	2	0	0	0	0	1	1	1	2012	15	5	0	0	NA	NA	1	0	Right	2	1	4	1	2	0	0	0	0		NA	-99	-99
88	0	NA	NA	NA	NA	NA	5	1	70	1	1	0	1	0	2	4	0	1	2	0	0	0	0	1	1	1	2012	15	5	0	0	NA	NA	1	0	Right	2	1	6	NA	NA	0	0	0	0		NA	-99	-99
89	0	NA	NA	NA	NA	NA	21	1	64	0	1	0	0	0	2	4	0	1	3	0	0	0	0	1	1	1	2012	17	21	0	0	NA	NA	1	1	Right	2	NA	NA	1	6	1	0	0	0		NA	-99	-99
90	0	NA	NA	NA	NA	NA	12	1	76	1	1	0	0	0	2	1	0	2	2	0	0	0	0	1	1	1	2012	15	12	0	0	NA	NA	1	0	Right	2	1	9	1	4	1	0	0	0		NA	-99	-99
91	0	NA	NA	NA	NA	NA	35	1	64	0	1	0	0	1	2	2	0	1	2	0	0	0	0	1	1	1	2012	15	35	0	0	NA	NA	1	0	Right	2	1	4	1	2	1	0	0	0		NA	-99	-99
92	0	NA	NA	NA	NA	NA	9	1	71	0	1	0	1	0	1	2	0	1	2	0	1	0	1	1	1	1	2012	15	9	0	0	NA	NA	1	1	Right	2	1	6	1	1	0	0	0	0		NA	-99	-99
94	0	NA	NA	NA	NA	NA	9	1	64	0	1	0	1	0	3	4	0	1	2	0	0	0	0	1	1	1	2012	15	9	0	0	NA	NA	1	0	Left	1	1	4	1	1	0	0	0	0		NA	-99	-99
96	0	NA	NA	NA	NA	NA	3	1	71	0	1	0	1	0	1	5	0	1	2	0	0	0	0	1	1	1	2012	15	3	0	0	NA	NA	1	0	Right	2	0	0	0	0	0	0	0	0		NA	-99	-99
97	0	NA	NA	NA	NA	NA	1	1	78	1	1	0	1	0	1	1	1	3	2	0	0	0	0	1	0	0	2012	15	1	0	0	NA	NA	1	0	Right	2	1	2	1	8	0	0	0	0		NA	-99	-99
98	0	NA	NA	NA	NA	NA	11	1	35	0	4	0	0	0	3	4	0	1	2	0	0	0	0	1	1	1	2012	15	11	0	0	NA	NA	1	0	Right	2	1	8	1	6	0	0	0	0		NA	-99	-99
99	0	NA	NA	NA	NA	NA	29	1	45	0	1	0	1	1	1	4	0	1	2	0	0	0	0	1	1	1	2012	15	29	0	0	NA	NA	1	1	Right	2	0	0	1	4	1	0	0	0		NA	-99	-99
100	0	NA	NA	NA	NA	NA	15	1	62	0	1	0	1	0	2	2	0	1	2	0	0	1	1	1	1	1	2012	15	15	0	0	NA	NA	1	0	Right	2	1	4	1	3	1	0	0	0		NA	-99	-99
101	0	NA	NA	NA	NA	NA	1	1	73	0	1	0	1	0	2	4	0	1	2	0	0	0	0	0	0	0	2012	15	1	1	0	NA	NA	1	0	-99	-99	1	4	NA	NA	0	0	0	0		NA	-99	-99
102	0	NA	NA	NA	NA	NA	2	1	69	0	4	0	1	0	1	2	0	1	2	0	0	0	0	0	0	0	2012	15	2	0	0	NA	NA	1	0	-99	-99	1	4	NA	NA	0	0	0	0		NA	-99	-99
104	0	NA	NA	NA	NA	NA	20	1	58	1	1	0	1	1	2	2	0	1	2	0	0	1	1	1	1	1	2012	15	20	0	0	NA	NA	1	0	Right	2	1	4	1	4	1	0	0	0		NA	-99	-99
105	0	NA	NA	NA	NA	NA	9	1	57	1	1	0	1	0	1	2	0	1	3	0	0	0	0	1	1	1	2012	15	9	0	0	NA	NA	1	1	Right	2	0	0	1	4	0	0	0	0		NA	-99	-99
106	0	NA	NA	NA	NA	NA	9	1	59	0	1	0	0	0	2	2	0	1	2	0	0	0	0	1	1	1	2012	15	9	0	0	NA	NA	1	0	-99	-99	1	4	0	0	0	0	0	0		NA	-99	-99
108	0	NA	NA	NA	NA	NA	20	1	59	1	1	0	1	0	2	2	0	1	2	0	0	0	0	1	1	1	2012	15	20	0	0	NA	NA	1	0	Right	2	1	1	0	0	1	0	0	0		NA	-99	-99
111	0	NA	NA	NA	NA	NA	24	1	75	0	1	0	1	1	1	2	0	1	2	0	0	0	0	1	1	1	2012	15	24	0	0	NA	NA	1	0	Right	2	1	8	1	2	1	0	0	0		NA	-99	-99
112	0	NA	NA	NA	NA	NA	4	1	71	0	1	0	1	0	2	1	0	1	3	0	0	1	1	1	1	1	2012	15	4	0	0	NA	NA	1	0	Left	1	0	0	0	0	0	0	0	0		NA	-99	-99
113	0	NA	NA	NA	NA	NA	11	1	27	0	1	0	0	1	2	4	0	1	3	0	0	0	0	1	1	1	2012	15	11	0	0	NA	NA	1	0	Right	2	1	12	0	0	0	0	0	0		NA	-99	-99
114	0	NA	NA	NA	NA	NA	11	1	67	0	1	0	1	0	2	1	0	3	2	0	0	0	0	1	1	1	2012	15	11	0	0	NA	NA	0	0	Right	2	1	8	1	4	0	0	0	0		2	-99	-99
115	0	NA	NA	NA	NA	NA	12	1	50	0	1	0	0	1	1	1	1	1	2	0	0	0	0	1	1	1	2012	15	12	0	0	NA	NA	1	0	-99	-99	1	4	1	2	1	0	0	0		NA	-99	-99
118	0	NA	NA	NA	NA	NA	16	1	50	1	1	0	0	0	1	4	0	1	2	0	0	0	0	1	1	1	2013	15	16	0	0	NA	NA	1	0	Left	1	1	2	1	2	1	0	0	0		NA	-99	-99
119	0	NA	NA	NA	NA	NA	3	1	77	1	1	0	1	0	2	2	0	1	-99	0	0	0	0	0	0	0	2013	15	3	0	0	NA	NA	1	1	-99	-99	1	8	1	8	0	0	0	0		NA	-99	-99
123	0	NA	NA	NA	NA	NA	4	1	56	1	1	0	0	0	2	1	0	1	2	0	0	0	0	1	1	1	2013	15	4	0	0	NA	NA	1	0	Right	2	1	2	1	4	0	0	0	0		4	-99	-99
124	0	NA	NA	NA	NA	NA	14	1	71	0	4	0	1	0	2	1	0	1	2	0	0	0	0	1	1	1	2013	15	14	0	0	NA	NA	1	0	Right	2	1	2	1	2	1	0	0	0		NA	-99	-99
125	0	NA	NA	NA	NA	NA	3	1	74	1	1	0	1	0	2	6	0	3	1	0	0	0	0	1	1	1	2013	15	3	0	0	NA	NA	0	0	Right	2	1	6	NA	NA	0	0	0	0		NA	-99	-99
126	0	NA	NA	NA	NA	NA	17	1	58	0	1	0	1	0	1	1	1	1	2	0	0	0	0	1	1	1	2013	12	17	0	0	NA	NA	1	0	Left	1	1	4	1	2	1	0	0	0		NA	-99	-99
129	0	NA	NA	NA	NA	NA	1	1	74	1	1	0	0	0	1	1	1	1	2	0	0	0	0	0	0	0	2013	15	1	0	0	NA	NA	1	0	-99	-99	NA	NA	NA	NA	0	0	0	0		NA	-99	-99
130	0	NA	NA	NA	NA	NA	17	1	67	0	1	0	0	0	1	2	0	1	2	0	0	0	0	1	1	1	2013	15	17	0	0	NA	NA	1	0	Right	2	1	2	0	0	1	0	0	0		NA	-99	-99
131	0	NA	NA	NA	NA	NA	69	1	60	0	1	0	1	1	1	4	0	1	3	0	0	0	0	1	1	1	2013	15	69	0	0	NA	NA	1	1	Right	2	0	0	0	0	1	0	0	0		NA	-99	-99
132	0	NA	NA	NA	NA	NA	6	1	65	0	1	0	0	0	2	4	0	1	2	0	0	0	0	1	1	1	2013	15	6	0	0	NA	NA	1	0	Right	2	1	4	NA	NA	0	0	0	0		NA	-99	-99
133	0	NA	NA	NA	NA	NA	5	1	78	1	1	0	0	0	2	4	0	1	2	0	0	0	0	1	1	1	2013	15	5	0	0	NA	NA	1	0	Right	2	0	0	0	0	0	0	0	0		NA	-99	-99
134	0	NA	NA	NA	NA	NA	32	1	43	0	1	0	1	1	1	1	1	1	2	0	0	0	0	1	1	1	2013	2	32	0	0	NA	NA	1	1	Right	2	1	1	1	4	1	0	0	0		NA	-99	-99
135	0	NA	NA	NA	NA	NA	13	1	65	0	1	0	1	1	2	2	0	1	3	0	0	0	0	1	1	1	2013	15	13	0	0	NA	NA	1	0	Right	2	1	4	1	4	1	0	0	0		NA	-99	-99
137	0	NA	NA	NA	NA	NA	11	1	69	0	1	0	1	0	2	1	0	1	2	0	0	0	0	1	0	0	2013	15	11	0	0	NA	NA	1	0	Right	2	0	0	0	0	0	0	0	0		NA	-99	-99
138	0	NA	NA	NA	NA	NA	7	1	61	0	4	0	0	0	1	4	0	1	-99	0	0	0	0	1	1	1	2013	15	7	0	0	NA	NA	1	0	Right	2	1	8	1	4	0	0	0	0		NA	-99	-99
139	0	NA	NA	NA	NA	NA	9	1	61	1	1	0	1	0	2	4	0	1	2	0	0	0	0	1	1	1	2013	15	9	0	0	NA	NA	1	0	Right	2	1	6	1	1	0	0	0	0		NA	-99	-99
140	0	NA	NA	NA	NA	NA	7	1	79	0	1	0	0	0	2	1	0	1	3	0	0	0	0	1	1	1	2013	12	7	0	0	NA	NA	1	1	Right	2	1	12	1	2	0	0	0	0		NA	-99	-99
141	0	NA	NA	NA	NA	NA	9	1	66	0	1	0	1	0	2	5	0	3	2	0	0	0	0	1	1	1	2013	15	9	0	0	NA	NA	1	0	Right	2	1	4	1	1	0	0	0	0		3	-99	-99
142	0	NA	NA	NA	NA	NA	11	1	63	0	4	0	1	1	2	1	0	2	3	0	0	0	0	1	1	1	2013	15	11	0	0	NA	NA	1	1	Right	2	1	12	1	12	0	0	0	0		NA	-99	-99
143	0	NA	NA	NA	NA	NA	23	1	50	0	1	0	0	1	2	4	0	1	3	0	0	0	0	1	1	1	2013	20	23	0	0	NA	NA	1	1	Right	2	1	4	1	4	1	0	0	0		NA	-99	-99
144	0	NA	NA	NA	NA	NA	6	1	73	1	1	0	0	1	1	5	0	1	3	0	0	0	0	1	1	1	2013	15	6	0	0	NA	NA	1	1	Right	2	1	2	1	1	0	0	0	0		NA	-99	-99
145	0	NA	NA	NA	NA	NA	41	1	71	0	1	0	1	1	1	4	0	1	2	0	0	1	1	1	1	1	2013	15	41	0	0	NA	NA	1	1	Right	2	NA	NA	0	0	1	0	0	0		NA	-99	-99
146	0	NA	NA	NA	NA	NA	5	1	80	0	1	0	1	0	1	1	1	1	2	0	0	0	0	1	0	0	2013	15	5	0	0	NA	NA	1	0	Right	2	1	8	1	2	0	0	0	0		NA	-99	-99
147	0	NA	NA	NA	NA	NA	15	1	56	0	1	0	1	0	1	2	0	1	3	0	0	0	0	1	1	1	2013	15	15	0	0	NA	NA	1	1	Right	2	1	12	0	0	1	0	0	0		NA	-99	-99
149	0	NA	NA	NA	NA	NA	8	1	69	1	1	0	1	0	2	4	0	1	2	0	0	0	0	1	1	1	2013	12	8	0	0	NA	NA	1	0	Left	1	1	4	1	4	0	0	0	0		NA	-99	-99
151	0	NA	NA	NA	NA	NA	48	1	64	1	1	0	1	1	2	1	0	1	2	0	0	0	0	1	1	1	2013	15	48	0	0	NA	NA	1	0	Left	1	0	0	0	0	1	0	0	0		2	-99	-99
152	0	NA	NA	NA	NA	NA	5	1	78	1	1	0	0	0	2	4	0	1	2	0	0	0	0	1	1	1	2013	15	5	0	0	NA	NA	1	0	Right	2	0	0	1	4	0	0	0	0		NA	-99	-99
153	0	NA	NA	NA	NA	NA	6	1	51	1	1	0	0	0	1	1	1	1	2	0	0	0	0	1	1	1	2013	15	6	0	0	NA	NA	1	0	Right	2	1	9	1	4	0	0	0	0		NA	-99	-99
154	0	NA	NA	NA	NA	NA	10	1	37	1	1	0	1	1	2	4	0	1	2	0	0	0	0	1	1	1	2013	15	10	0	0	NA	NA	1	0	Right	2	1	4	1	10	0	0	0	0		NA	-99	-99
156	0	NA	NA	NA	NA	NA	21	1	66	0	1	0	1	1	1	1	1	2	2	0	0	0	0	1	1	1	2013	9	21	0	0	NA	NA	1	0	Right	2	1	3	1	2	1	0	0	0		NA	-99	-99
159	0	NA	NA	NA	NA	NA	12	1	66	1	1	0	1	0	2	1	0	1	3	0	0	0	0	1	1	1	2013	15	12	0	0	NA	NA	1	0	Right	2	1	2	0	0	1	0	0	0		NA	70	2
161	0	NA	NA	NA	NA	NA	17	1	48	0	1	0	1	1	2	1	0	2	3	0	0	0	0	1	1	1	2013	3	17	0	0	NA	NA	1	1	Right	2	1	4	1	4	1	0	0	0		NA	-99	-99
165	0	NA	NA	NA	NA	NA	9	1	69	0	1	0	1	0	1	2	0	1	3	0	0	0	0	1	1	1	2014	15	9	0	0	NA	NA	1	1	Right	2	0	0	0	0	0	0	0	0		NA	-99	-99
166	0	NA	NA	NA	NA	NA	11	1	66	1	1	0	1	0	1	1	1	3	2	0	0	0	0	1	1	1	2014	15	11	0	1	NA	NA	1	0	Right	2	1	2	1	8	0	0	0	0		NA	-99	-99
167	0	NA	NA	NA	NA	NA	17	1	52	0	1	0	1	1	1	1	1	1	2	0	0	0	0	1	1	1	2014	15	17	0	0	NA	NA	1	0	Right	2	1	4	1	2	1	0	0	0		NA	-99	-99
168	0	NA	NA	NA	NA	NA	10	1	84	1	1	0	0	0	2	5	0	1	2	0	0	0	0	1	1	1	2014	15	10	0	0	NA	NA	1	0	Right	2	1	2	1	4	0	0	0	0		NA	-99	-99
169	0	NA	NA	NA	NA	NA	16	1	70	1	1	0	0	1	2	5	0	1	2	0	0	0	0	1	1	1	2014	15	16	NA	0	NA	NA	1	0	Right	2	0	0	0	0	1	0	0	0		NA	-99	-99
170	0	NA	NA	NA	NA	NA	14	1	71	1	1	0	1	1	2	2	0	3	3	0	0	0	0	1	1	1	2014	15	14	NA	0	NA	NA	1	1	Right	2	0	0	0	0	1	0	0	0		NA	-99	-99
171	0	NA	NA	NA	NA	NA	13	1	78	1	1	0	0	1	1	5	0	1	2	0	0	1	1	1	1	1	2014	15	13	NA	0	NA	NA	1	0	Left	1	0	0	0	0	1	0	0	0		NA	-99	-99
173	0	NA	NA	NA	NA	NA	29	1	50	0	1	0	1	1	2	1	0	1	3	0	0	1	1	1	1	1	2014	5	29	NA	0	NA	NA	1	1	Right	2	0	0	0	0	1	0	0	0		NA	-99	-99
176	0	NA	NA	NA	NA	NA	11	1	74	1	1	0	1	1	1	1	1	1	2	0	0	0	0	1	0	0	2014	5	11	NA	0	NA	NA	1	0	Right	2	1	12	1	12	0	0	0	0		NA	-99	-99
178	0	NA	NA	NA	NA	NA	68	1	57	0	1	0	1	1	2	6	0	1	2	0	0	0	0	1	1	1	2014	12	68	NA	0	NA	NA	1	0	Right	2	1	6	0	0	1	0	1	0	The patient was transfused with platelets 4 months after surgery.	NA	-99	-99
180	0	NA	NA	NA	NA	NA	7	1	63	0	1	0	1	0	2	5	0	1	3	0	0	0	0	1	1	1	2014	17	7	NA	0	NA	NA	1	0	Right	2	1	2	NA	NA	0	0	0	0		NA	-99	-99
182	0	NA	NA	NA	NA	NA	3	1	70	1	1	0	0	0	2	2	0	1	2	0	0	0	0	1	1	1	2014	17	3	NA	0	NA	NA	1	1	Right	2	1	3	NA	NA	0	0	0	0		NA	-99	-99
183	0	NA	NA	NA	NA	NA	1	1	84	0	1	0	1	0	1	5	0	1	1	0	0	0	0	0	0	0	2014	15	1	NA	0	NA	NA	1	0	Right	2	1	4	NA	NA	0	0	0	0		NA	-99	-99
184	0	NA	NA	NA	NA	NA	19	1	67	0	1	0	1	1	1	1	1	1	3	0	0	0	0	1	1	1	2014	15	19	NA	0	NA	NA	1	1	Right	2	0	0	0	0	1	0	0	0		NA	-99	-99
186	0	NA	NA	NA	NA	NA	8	1	75	1	1	0	1	0	2	4	0	1	2	0	0	0	0	1	0	0	2014	9	8	NA	0	NA	NA	1	0	Right	2	0	0	NA	NA	0	0	0	0		NA	-99	-99
187	0	NA	NA	NA	NA	NA	48	1	62	0	1	0	1	1	1	2	0	1	3	0	0	1	1	1	1	1	2014	15	48	NA	0	NA	NA	1	1	Right	2	NA	NA	NA	NA	1	0	0	0		NA	-99	-99
190	0	NA	NA	NA	NA	NA	25	1	66	0	1	0	1	1	1	1	1	3	2	0	0	0	0	1	1	1	2014	15	25	NA	0	NA	NA	1	0	Right	2	NA	NA	1	1	1	0	0	0		NA	-99	-99
191	0	NA	NA	NA	NA	NA	11	1	75	1	4	0	0	1	2	2	0	1	2	0	0	0	0	1	1	1	2014	15	11	NA	0	NA	NA	1	0	Right	2	NA	NA	NA	NA	0	0	0	0		NA	-99	-99
193	0	NA	NA	NA	NA	NA	9	1	72	1	1	0	0	1	2	2	0	1	2	0	0	1	1	1	0	0	2014	12	9	NA	0	NA	NA	1	0	Right	2	NA	NA	1	2	0	0	0	0		NA	-99	-99
194	0	NA	NA	NA	NA	NA	7	1	70	0	1	0	1	1	2	1	0	1	2	0	0	0	0	1	1	1	2014	15	7	NA	0	NA	NA	1	0	Right	2	NA	NA	1	8	0	0	0	0		NA	-99	-99
196	0	NA	NA	NA	NA	NA	8	1	78	0	1	0	1	1	2	2	0	3	2	0	1	0	1	1	1	1	2014	15	8	NA	0	NA	NA	1	0	Right	2	1	2	0	0	0	0	0	0		NA	-99	-99
198	0	NA	NA	NA	NA	NA	11	1	79	1	1	0	1	1	2	1	0	1	2	0	0	0	0	1	1	1	2015	15	11	NA	0	NA	NA	1	0	Right	2	1	4	0	0	0	0	0	0		NA	-99	-99
199	0	NA	NA	NA	NA	NA	10	1	78	0	1	0	1	1	1	2	0	1	2	0	0	0	0	1	1	1	2015	15	10	NA	0	NA	NA	1	0	Right	2	1	2	1	2	0	0	0	0		NA	-99	-99
200	0	NA	NA	NA	NA	NA	6	1	66	0	1	0	1	1	1	1	1	1	2	0	0	0	0	1	1	1	2015	15	6	NA	0	NA	NA	1	1	Right	2	1	16	1	4	0	0	0	0		NA	-99	-99
201	0	NA	NA	NA	NA	NA	11	1	45	1	1	0	1	1	1	5	0	1	2	0	0	1	1	1	1	1	2015	15	11	NA	0	NA	NA	1	1	Right	2	1	4	1	4	0	0	0	0		NA	90	2
202	0	NA	NA	NA	NA	NA	28	1	55	0	1	0	1	1	1	5	0	1	3	0	1	0	1	1	1	1	2015	15	28	NA	0	NA	NA	1	1	Right	2	0	0	0	0	1	0	0	0		NA	-99	-99
203	0	NA	NA	NA	NA	NA	8	1	74	0	1	0	1	1	1	1	1	2	3	0	0	0	0	1	0	0	2015	15	8	NA	0	NA	NA	1	0	Left	1	1	3	0	0	0	0	0	0		NA	-99	-99
204	0	NA	NA	NA	NA	NA	21	1	68	1	1	0	1	1	2	4	0	1	2	0	0	0	0	1	0	0	2015	15	21	NA	0	NA	NA	1	0	Right	2	0	0	0	0	1	0	1	0	The patient was transfused plasma 6 months post surgery.	NA	-99	-99
206	0	NA	NA	NA	NA	NA	17	1	70	1	1	0	1	1	2	1	0	1	2	0	0	0	0	1	1	1	2015	15	17	NA	0	NA	NA	1	1	Right	2	0	0	1	4	1	0	1	0	The patient was transfused platelets 2 months post surgery.	2	-99	-99
207	0	NA	NA	NA	NA	NA	19	1	63	1	1	0	1	1	2	4	0	1	2	0	0	0	0	1	0	0	2015	15	19	NA	0	NA	NA	1	0	Right	2	1	2	1	2	1	0	0	0		3	-99	-99
209	0	NA	NA	NA	NA	NA	18	1	67	1	1	0	1	1	2	5	0	1	2	0	0	1	1	1	0	0	2015	15	18	NA	0	NA	NA	1	1	Right	2	0	0	0	0	1	0	0	0		3	80	2
210	0	NA	NA	NA	NA	NA	1	1	56	0	1	0	1	1	2	5	0	2	2	0	0	NA	0	0	0	0	2015	15	1	NA	0	NA	NA	1	1	Right	2	1	12	0	0	0	0	0	0		4	-99	-99
211	0	NA	NA	NA	NA	NA	10	1	80	1	1	0	0	1	2	2	0	1	2	0	0	0	0	1	0	0	2015	15	10	NA	0	NA	NA	1	0	Right	2	1	2	0	0	0	0	0	0		3	-99	-99
212	0	NA	NA	NA	NA	NA	15	1	54	1	4	0	0	1	2	2	0	1	2	0	0	0	0	1	1	1	2015	15	15	NA	0	NA	NA	1	0	Right	2	0	0	0	0	1	0	0	0		3	-99	-99
213	0	NA	NA	NA	NA	NA	3	1	56	0	1	0	1	1	1	2	0	1	2	0	0	0	0	0	0	0	2015	15	3	NA	0	NA	NA	1	0	Right	2	0	0	0	0	0	0	0	0		2	-99	-99
214	0	NA	NA	NA	NA	NA	2	1	73	1	1	0	0	1	1	5	0	1	3	0	0	0	0	0	0	0	2015	15	2	NA	0	NA	NA	1	0	Right	2	1	4	0	0	0	0	0	0		3	-99	-99
216	0	NA	NA	NA	NA	NA	52	1	51	0	1	0	1	1	2	5	0	1	3	0	0	0	0	1	1	1	2015	15	52	NA	0	NA	NA	1	1	Right	2	0	0	0	0	1	0	1	0	The patient was transfused RBC and platelets 3 months and 5 months post surgery.	3	-99	-99
217	0	NA	NA	NA	NA	NA	3	1	80	0	1	0	0	1	2	2	0	1	2	0	0	0	0	0	1	0	2015	15	3	NA	0	NA	NA	1	0	-99	-99	1	8	0	0	0	0	0	0		NA	-99	-99
218	0	NA	NA	NA	NA	NA	5	1	52	1	1	0	1	1	1	2	0	1	2	0	0	0	0	1	1	1	2015	15	5	NA	0	NA	NA	1	1	Right	2	1	8	1	8	0	0	0	0		3	-99	-99
220	0	NA	NA	NA	NA	NA	3	1	70	1	1	0	1	1	1	2	0	1	3	0	0	0	0	0	0	0	2015	15	3	0	0	NA	NA	1	0	Right	2	0	0	0	0	-99	-99	0	0		2	-99	-99
222	0	NA	NA	NA	NA	NA	8	1	76	1	1	0	1	1	1	1	1	1	2	0	0	0	0	1	1	1	2015	15	8	0	0	NA	NA	1	0	Right	2	1	2	0	0	0	0	0	0		3	-99	-99
223	0	NA	NA	NA	NA	NA	9	1	77	1	1	0	0	1	2	2	0	1	3	0	0	1	1	1	1	1	2015	15	9	0	0	NA	NA	1	0	Right	2	1	2	1	1	0	0	0	0		3	-99	-99
224	0	NA	NA	NA	NA	NA	9	1	58	0	1	0	1	1	1	5	0	1	2	0	0	0	0	1	1	1	2017	15	9	0	0	NA	NA	1	0	Left	1	0	0	1	2	0	0	1	0	The patient was transfused platelets 5 months post surgery.	3	-99	-99
225	0	NA	NA	NA	NA	NA	9	1	70	1	1	0	1	1	2	1	0	1	3	0	0	0	0	1	1	1	2017	15	9	0	0	NA	NA	1	0	Right	2	0	0	0	0	0	0	0	0		2	-99	-99
226	0	NA	NA	NA	NA	NA	10	1	36	1	1	0	0	1	2	1	0	2	2	0	0	0	0	1	1	1	2017	15	10	0	0	NA	NA	1	0	Right	2	1	8	1	4	0	0	0	0		3	80	2
227	0	NA	NA	NA	NA	NA	9	1	48	1	1	0	1	1	2	1	0	2	2	0	0	0	0	1	1	1	2017	15	9	0	0	NA	NA	1	0	Right	2	0	0	1	3	0	0	0	0		2	-99	-99
228	0	NA	NA	NA	NA	NA	7	1	63	0	1	0	1	1	1	6	0	1	2	0	0	0	0	1	1	1	2017	15	7	0	0	NA	NA	1	0	Left	1	0	0	1	1.5	0	0	1	1	The patient was transfused platelets 2 days before surgery.	3	-99	-99
229	0	NA	NA	NA	NA	NA	5	1	73	0	1	0	1	1	1	6	0	1	1	0	0	0	0	0	1	0	2017	15	5	0	0	NA	NA	1	0	Left	1	1	1	1	2	0	0	0	0		2	-99	-99
230	0	NA	NA	NA	NA	NA	37	1	64	0	1	0	1	1	2	5	0	1	2	1	0	0	0	1	1	1	2017	15	37	0	0	NA	NA	1	1	Right	2	1	1	0	0	1	0	0	0		3	-99	-99
232	0	NA	NA	NA	NA	NA	3	1	75	1	1	0	0	1	2	2	0	3	2	0	0	0	0	0	0	0	2017	15	3	0	0	NA	NA	1	0	Right	2	0	0	0	0	0	0	0	0		3	90	2
234	0	NA	NA	NA	NA	NA	32	1	66	1	1	1	1	1	1	2	0	1	2	0	0	0	0	1	1	1	2017	15	32	NA	0	NA	NA	1	0	-99	-99	1	2	1	2	1	0	0	0		3	-99	-99
235	0	NA	NA	NA	NA	NA	3	1	62	0	1	0	1	1	2	2	0	1	2	0	0	0	0	1	1	1	2017	15	3	NA	0	NA	NA	1	1	Right	2	1	1	1	4	0	0	1	0	The patient was transfused cryoprecipitate 2 months post surgery.	3	-99	-99
236	0	NA	NA	NA	NA	NA	27	1	66	0	1	0	1	1	1	1	1	3	2	0	0	0	0	1	1	1	2017	15	27	NA	0	NA	NA	1	0	Left	1	1	1	1	2	1	0	1	0	The patient was transfused platelets 7 months post surgery.	3	-99	-99
237	0	NA	NA	NA	NA	NA	10	1	60	1	1	0	1	1	2	5	0	1	2	0	0	1	1	1	1	1	2017	15	10	NA	0	NA	NA	1	1	Right	2	1	2	1	3	0	0	1	0	The patient was transfused platelets 9 months post surgery.	2	-99	-99
240	0	NA	NA	NA	NA	NA	54	1	72	0	4	0	1	1	2	6	0	1	3	0	0	0	0	1	1	1	2017	15	54	NA	0	NA	NA	1	0	-99	-99	0	0	0	0	1	0	0	0		3	90	2
241	0	NA	NA	NA	NA	NA	20	1	31	1	1	0	1	1	1	1	1	1	2	0	0	0	0	1	1	1	2017	15	20	NA	0	NA	NA	1	0	Right	2	0	0	0	0	1	0	0	0		2	-99	-99
242	0	NA	NA	NA	NA	NA	13	1	62	1	1	0	1	1	1	1	1	1	2	0	0	0	0	1	1	1	2017	15	13	NA	0	NA	NA	1	1	Right	2	1	2	1	2	1	0	1	0	The patient was transfused RBC 6 months post surgery.	2	-99	-99
243	0	NA	NA	NA	NA	NA	11	1	65	0	1	0	1	1	1	1	1	1	1	0	0	0	0	1	1	1	2017	15	11	NA	0	NA	NA	1	0	Right	2	1	4	1	2	0	0	0	0		3	-99	-99
244	0	NA	NA	NA	NA	NA	25	1	57	0	1	0	1	1	1	2	0	1	2	0	0	1	1	1	1	1	2017	15	25	NA	0	NA	NA	1	1	Right	2	1	4	1	4	1	0	0	0		2	80	2
245	0	NA	NA	NA	NA	NA	6	1	68	1	1	0	0	1	2	5	0	1	2	0	0	1	1	1	1	1	2017	15	6	NA	0	NA	NA	1	1	-99	-99	1	16	1	8	0	0	0	0		3	-99	-99
246	0	NA	NA	NA	NA	NA	16	1	73	1	1	0	0	1	2	2	0	1	3	0	1	0	1	1	1	1	2017	15	16	NA	0	NA	NA	1	0	Right	2	1	1	1	2	1	0	0	0		3	-99	-99
248	0	NA	NA	NA	NA	NA	19	1	66	1	1	0	1	1	2	2	0	1	3	0	1	0	1	1	1	1	2017	15	19	NA	0	NA	NA	1	0	Right	2	1	2	0	0	1	0	0	0		2	-99	-99
250	0	NA	NA	NA	NA	NA	15	1	47	0	4	0	1	1	1	1	1	1	2	0	0	0	0	1	1	1	2017	15	15	NA	0	NA	NA	1	0	Left	1	1	4	1	16	1	0	1	1	The patient was transfused RBC on the day of the surgery and then was transfused platelets one year after surgery.	3	-99	-99
251	0	NA	NA	NA	NA	NA	50	1	60	0	1	0	0	1	1	5	0	1	3	0	0	0	0	1	1	1	2017	5	50	NA	0	NA	NA	1	0	Right	2	1	1	0	0	1	0	1	1	The patient was transfused platelets on the day of surgery.	3	-99	-99
255	0	NA	NA	NA	NA	NA	22	1	46	0	1	0	1	0	1	9	0	1	2	0	0	0	0	1	1	1	2016	15	22	NA	0	NA	NA	0	0	Right	2	1	1	0	0	1	0	1	0	The patient was transfused platelets two months after surgery.	3	-99	-99
256	0	NA	NA	NA	NA	NA	50	1	41	1	1	0	1	1	1	2	0	1	3	0	1	0	1	1	1	1	2016	9	50	NA	0	NA	NA	1	0	Right	2	0	0	0	0	1	0	0	0		2	-99	-99
257	0	NA	NA	NA	NA	NA	1	1	71	0	1	0	1	1	2	4	0	1	1	0	0	0	0	1	1	1	2016	15	1	NA	0	NA	NA	1	0	Right	2	1	16	1	12	0	0	0	0		3	60	1
258	0	NA	NA	NA	NA	NA	14	1	62	0	1	0	1	1	2	4	0	1	3	0	0	0	0	1	1	1	2016	15	14	NA	0	NA	NA	1	0	Right	2	1	4	0	0	1	0	0	0		2	-99	-99
262	0	NA	NA	NA	NA	NA	5	1	75	0	1	0	1	1	1	6	0	1	2	0	0	0	0	1	0	0	2016	17	5	NA	0	NA	NA	1	0	Right	2	0	0	0	0	0	0	0	0		3	-99	-99
265	0	NA	NA	NA	NA	NA	1	1	86	0	1	0	0	1	1	1	1	1	2	0	0	0	0	0	0	0	2016	15	1	0	0	NA	NA	1	0	-99	-99	0	0	0	0	0	0	0	0		3	-99	-99
266	0	NA	NA	NA	NA	NA	27	1	63	0	1	0	1	1	1	2	0	1	2	0	0	0	0	1	1	1	2016	15	27	0	0	NA	NA	1	0	Right	2	1	6	1	6	1	0	0	0		2	-99	-99
267	0	NA	NA	NA	NA	NA	14	1	72	0	1	0	1	1	1	2	0	1	3	0	0	0	0	1	1	1	2016	5	14	0	0	NA	NA	1	0	Right	2	1	2	1	2	1	0	1	0	The patient was transfused platelets 4 months after surgery.	3	-99	-99
268	0	NA	NA	NA	NA	NA	7	1	62	0	1	0	1	1	2	2	0	1	2	0	0	0	0	1	1	1	2016	15	7	0	0	NA	NA	1	0	Right	2	1	2	1	4	0	0	0	0		3	90	2
269	0	NA	NA	NA	NA	NA	2	1	74	1	1	0	0	1	1	2	0	1	2	0	0	0	0	0	0	0	2016	15	2	0	0	NA	NA	1	0	-99	-99	NA	NA	NA	NA	0	0	0	0		NA	-99	-99
270	0	NA	NA	NA	NA	NA	21	1	67	0	1	0	1	1	1	2	0	1	3	0	0	0	0	1	1	1	2016	15	21	0	0	NA	NA	1	0	Right	2	0	0	0	0	1	0	0	0		3	90	2
273	0	NA	NA	NA	NA	NA	2	1	84	1	1	0	0	1	1	5	0	3	1	0	1	0	1	0	1	0	2017	15	2	0	0	NA	NA	1	1	-99	-99	1	8	NA	NA	0	0	1	1	The patient was transfused platelets on the day of surgery.	3	-99	-99
275	0	NA	NA	NA	NA	NA	11	1	72	0	1	1	1	1	2	1	0	1	3	0	0	1	1	1	1	1	2017	15	14	0	0	NA	NA	1	0	Right	2	0	0	0	0	-99	-99	0	0		3	-99	-99
276	0	NA	NA	NA	NA	NA	11	1	58	0	1	0	1	1	1	1	1	1	1	0	1	0	1	1	1	1	2017	15	11	0	0	NA	NA	1	1	right	2	1	12	1	4	0	0	0	0		2	80	2
277	0	NA	NA	NA	NA	NA	16	1	69	0	1	0	0	0	1	2	0	1	2	0	0	0	0	1	1	1	2017	15	16	0	0	NA	NA	1	0	Right	2	0	0	0	0	-99	-99	0	0		3	-99	-99
279	0	NA	NA	NA	NA	NA	14	1	68	1	1	0	1	1	1	2	0	1	2	0	1	0	1	1	1	1	2017	15	14	0	0	NA	NA	1	0	Right	2	1	4	1	4	1	0	1	1	The patient was transfused platelets on the day of surgery.	3	-99	-99
280	0	NA	NA	NA	NA	NA	15	1	58	1	1	0	0	1	1	2	0	2	3	0	0	0	0	1	1	1	2017	15	15	0	0	NA	NA	1	0	Left	1	0	0	0	0	1	0	0	0		3	-99	-99
281	0	NA	NA	NA	NA	NA	9	1	75	1	1	0	1	1	1	1	1	1	2	0	0	0	0	1	1	1	2017	15	9	0	0	NA	NA	1	0	Right	2	1	4	1	2	0	0	0	0		3	-99	-99
282	0	NA	NA	NA	NA	NA	3	1	71	1	1	0	1	1	2	1	0	1	3	0	0	0	0	1	1	1	2017	15	3	0	0	NA	NA	1	0	Right	2	0	0	1	2	0	0	1	1	The patient was transfused RBC and plasma on the day of the surgery.	3	-99	-99
283	0	NA	NA	NA	NA	NA	7	1	72	0	1	0	1	1	2	5	0	1	2	0	0	0	0	1	1	1	2017	15	7	0	0	NA	NA	1	0	Right	2	1	2	1	2	0	0	1	1	The patient was transfused platelets on the day of surgery and 9 months after surgery.	3	-99	-99
285	0	NA	NA	NA	NA	NA	19	1	71	0	1	0	1	1	1	2	0	1	3	0	0	0	0	1	1	1	2017	15	19	0	0	NA	NA	1	0	Right	2	0	0	0	0	1	0	0	0		3	-99	-99
286	0	NA	NA	NA	NA	NA	4	1	82	1	1	0	1	1	2	1	0	1	1	0	0	0	0	0	1	0	2017	15	48	0	0	NA	NA	1	0	Right	2	1	4	1	4	1	0	1	0	The patient was transfused platelets 9 months after surgery.	3	-99	-99
287	0	NA	NA	NA	NA	NA	21	1	74	0	1	0	1	1	2	5	0	1	2	0	0	1	1	1	1	1	2017	15	21	0	0	NA	NA	1	1	-99	-99	1	2	0	0	1	0	0	0		3	-99	-99
288	0	NA	NA	NA	NA	NA	4	1	80	0	1	0	1	1	1	5	0	3	2	0	0	1	1	1	1	1	2017	15	4	0	0	NA	NA	1	0	Right	2	1	3	0	0	0	0	0	0		3	-99	-99
289	0	NA	NA	NA	NA	NA	3	1	77	1	1	0	1	1	1	2	0	1	2	0	0	0	0	1	1	1	2017	12	3	0	0	NA	NA	1	0	Right	2	1	1	1	4	0	0	0	0		3	100	2
290	0	NA	NA	NA	NA	NA	9	1	81	0	1	0	1	1	2	1	0	1	3	0	0	1	1	1	1	1	2017	17	9	0	0	NA	NA	1	1	-99	-99	1	4	NA	NA	0	0	1	1	The patient was transfused platelets on the day of surgery.	3	-99	-99
291	0	NA	NA	NA	NA	NA	4	1	71	1	1	0	1	1	2	6	0	3	2	0	0	0	0	1	1	1	2017	15	4	0	0	NA	NA	1	0	Right	2	1	2	0	0	0	0	1	1	The patient was transfused platelets one day before surgery.	3	-99	-99
292	0	NA	NA	NA	NA	NA	23	1	55	0	1	0	1	1	2	1	0	1	3	0	0	0	0	1	1	1	2017	15	23	0	0	NA	NA	1	0	Right	2	0	0	0	0	1	0	0	0		3	-99	-99
293	0	NA	NA	NA	NA	NA	35	1	51	0	1	0	1	1	1	2	0	1	2	0	0	1	1	1	1	1	2017	12	35	0	0	NA	NA	1	0	-99	-99	1	2	1	2	1	0	0	0		3	-99	-99
295	0	NA	NA	NA	NA	NA	31	1	45	0	1	0	0	1	1	5	0	1	2	0	0	0	0	1	1	1	2017	15	31	0	0	NA	NA	1	1	-99	-99	1	2	1	4	1	0	0	0		2	-99	-99
296	0	NA	NA	NA	NA	NA	9	1	64	0	1	0	0	1	1	2	0	1	3	0	0	0	0	1	1	1	2017	15	9	0	0	NA	NA	1	1	Right	2	1	4	0	0	0	0	1	0	The patient was transfused platelets 7 months after surgery.	3	-99	-99
297	0	NA	NA	NA	NA	NA	12	0	62	0	4	1	1	1	2	5	0	2	3	0	0	0	0	1	1	1	2017	5	2	0	0	NA	NA	1	0	Right	2	0	0	0	0	-99	1	0	0		3	-99	-99
298	0	NA	NA	NA	NA	NA	11	1	61	0	1	0	1	1	1	5	0	1	2	0	0	0	0	1	1	1	2017	12	11	0	0	NA	NA	1	0	-99	-99	1	4	1	8	0	0	0	0		3	-99	-99
300	0	NA	NA	NA	NA	NA	32	1	63	1	1	0	1	1	2	2	0	1	2	0	0	0	0	1	1	1	2017	15	32	0	0	NA	NA	1	0	Right	2	1	2	0	0	1	0	1	0	The patient was transfused platelets 3 and 5 months after surgery.	4	-99	-99
301	0	NA	NA	NA	NA	NA	35	1	58	1	1	0	1	1	2	2	0	1	3	0	0	0	0	1	1	1	2017	12	35	0	0	NA	NA	1	0	Right	2	1	4	0	0	1	0	1	1	The patient was transfused RBC on the day of the surgery.	4	-99	-99
303	0	NA	NA	NA	NA	NA	12	1	75	1	4	0	0	1	2	2	0	3	3	0	0	0	0	1	1	1	2017	15	12	0	0	NA	NA	1	1	Right	2	1	2	0	0	1	0	0	0		2	-99	-99
304	0	NA	NA	NA	NA	NA	6	1	66	0	1	0	0	1	1	2	0	3	2	0	0	0	0	1	1	1	2017	15	6	1	0	NA	NA	1	0	Right	2	0	0	0	0	0	0	1	1	The patient was transfused platelets on the day of the surgery.	3	-99	-99
305	0	NA	NA	NA	NA	NA	15	1	71	1	1	0	0	1	2	1	0	2	3	0	1	0	1	1	1	1	2017	15	15	0	0	NA	NA	1	1	Right	2	1	4	1	4	1	0	0	0		2	80	2
306	0	NA	NA	NA	NA	NA	1	1	69	0	1	0	1	1	1	1	1	2	1	0	0	1	1	0	0	0	2017	15	1	0	0	NA	NA	1	1	Right	2	1	4	0	0	0	0	0	0		3	60	1
307	0	NA	NA	NA	NA	NA	3	1	88	1	1	0	0	0	2	1	0	1	2	0	0	0	0	0	0	0	2017	15	3	0	0	NA	NA	1	0	Right	2	0	0	0	0	0	0	0	0		3	-99	-99
308	0	NA	NA	NA	NA	NA	33	1	70	0	1	0	1	1	2	5	0	1	3	0	0	0	0	1	1	1	2017	15	33	0	0	NA	NA	1	0	Right	2	0	0	0	0	1	0	0	0		3	-99	-99
309	0	NA	NA	NA	NA	NA	19	1	73	0	1	0	1	1	2	1	0	1	3	0	0	1	1	1	1	1	2017	15	19	0	0	NA	NA	1	1	Left	1	0	0	0	0	1	0	1	0	The patient was transfused RBC 3 months before surgery.	2	-99	-99
311	0	NA	NA	NA	NA	NA	26	1	57	0	1	0	1	1	2	2	0	1	2	0	0	0	0	1	1	1	2017	15	26	0	0	NA	NA	1	0	Right	2	0	0	0	0	1	0	0	0		2	-99	-99
312	0	NA	NA	NA	NA	NA	22	1	55	0	4	0	1	1	1	2	0	1	2	0	0	0	0	1	1	1	2017	15	22	0	0	NA	NA	1	0	Right	2	1	8	1	6	1	0	0	0		2	-99	-99
314	0	NA	NA	NA	NA	NA	2	1	55	1	1	0	0	1	1	1	1	1	2	0	0	0	0	0	0	0	2017	5	2	0	0	NA	NA	0	0	Right	2	1	2	1	2	0	0	1	1	The patient was transfused RBC on the day of the surgery.	3	80	2
315	0	NA	NA	NA	NA	NA	13	1	74	1	4	0	0	1	1	5	0	1	1	0	0	0	0	1	1	1	2017	15	13	0	0	NA	NA	1	1	-99	-99	1	4	1	4	1	0	1	0	The patient was transfused platelets 3 and 4 months after surgery.	3	100	2
316	0	NA	NA	NA	NA	NA	11	1	52	0	1	0	0	1	2	2	0	1	2	0	0	0	0	1	1	1	2017	15	11	0	0	NA	NA	1	0	Right	2	1	4	1	3	0	0	1	1	The patient was transfused platelets on the day of the surgery.	2	-99	-99
318	0	NA	NA	NA	NA	NA	35	1	61	1	1	0	1	1	1	6	0	1	2	0	0	0	0	1	1	1	2017	15	35	0	0	NA	NA	1	0	Right	2	0	0	1	4	1	0	0	0		3	-99	-99
319	0	NA	NA	NA	NA	NA	19	1	49	0	1	0	1	1	1	5	0	1	2	0	0	0	0	1	1	1	2017	15	19	0	0	NA	NA	1	0	Right	2	1	4	1	3	1	0	0	0		1	-99	-99
321	0	NA	NA	NA	NA	NA	1	1	65	1	1	0	0	0	2	1	0	1	1	0	0	0	0	0	0	0	2017	15	1	0	0	NA	NA	1	0	Right	2	1	4	NA	NA	0	0	0	0		3	-99	-99
322	0	NA	NA	NA	NA	NA	4	1	80	0	1	0	1	1	1	6	0	2	2	0	0	0	0	1	1	1	2017	12	4	0	0	NA	NA	1	0	Right	2	1	1	0	0	0	0	0	0		2	-99	-99
323	0	NA	NA	NA	NA	NA	23	1	49	0	4	0	1	1	1	6	0	1	2	0	0	0	0	1	1	1	2017	6	11	0	0	NA	NA	1	0	Right	2	1	2	1	2	-99	1	0	0		2	-99	-99
328	0	NA	NA	NA	NA	NA	20	1	52	1	1	0	1	1	2	2	0	2	2	0	0	0	0	1	1	1	2017	15	20	0	0	NA	NA	1	0	Right	2	1	2	1	2	1	0	1	1	The patient was transfused RBC and platelets on the day of the surgery.	3	-99	-99
329	0	NA	NA	NA	NA	NA	17	1	51	0	1	0	0	1	2	1	0	1	3	0	0	0	0	0	1	0	2017	15	17	0	0	NA	NA	1	1	Right	2	0	0	0	0	1	0	0	0		2	-99	-99
332	0	NA	NA	NA	NA	NA	26	1	58	1	1	0	1	1	1	2	0	1	3	0	1	0	1	1	1	1	2017	15	26	0	0	NA	NA	1	0	Right	2	0	0	1	2	1	0	0	0		3	-99	-99
333	0	NA	NA	NA	NA	NA	14	1	51	0	4	0	1	1	2	1	0	2	2	0	0	0	0	1	1	1	2017	15	7	0	0	NA	NA	1	0	Right	2	0	0	0	0	-99	1	0	0		3	-99	-99
336	0	NA	NA	NA	NA	NA	10	1	59	0	1	0	1	1	2	2	0	1	2	0	0	0	0	1	1	1	2017	15	10	0	0	NA	NA	1	0	Right	2	1	1	0	0	0	0	0	0		2	-99	-99
338	0	NA	NA	NA	NA	NA	1	1	77	0	1	0	0	1	2	2	0	2	3	0	0	0	0	0	0	0	2017	15	1	0	0	NA	NA	1	0	-99	-99	0	0	0	0	0	0	1	1	The patient was transfused platelets and RBC on the day and one day after surgery.	3	-99	-99
339	0	NA	NA	NA	NA	NA	28	1	76	1	1	0	1	1	2	1	0	1	2	0	0	0	0	1	1	1	2017	15	28	0	0	NA	NA	1	0	Right	2	0	0	0	0	1	0	0	0		3	-99	-99
340	0	NA	NA	NA	NA	NA	12	1	64	1	1	0	1	1	1	2	0	1	3	0	0	1	1	1	1	1	2017	15	12	0	0	NA	NA	1	0	Right	2	0	0	0	0	1	0	0	0		3	100	2
341	0	NA	NA	NA	NA	NA	26	1	81	1	1	0	1	1	1	2	0	1	2	0	0	0	0	1	1	1	2017	15	26	0	0	NA	NA	1	0	Right	2	1	2	1	2	1	0	1	0	The patient was transfused platelets 5 months after surgery.	3	-99	-99
342	0	NA	NA	NA	NA	NA	4	0	69	1	1	0	0	1	1	2	0	1	2	0	0	0	0	1	1	1	2017	15	5	0	0	NA	NA	1	0	Right	2	1	4	1	4	-99	1	0	0		2	-99	-99
343	0	NA	NA	NA	NA	NA	1	1	87	0	1	0	1	1	1	2	0	1	1	0	0	0	0	1	1	1	2017	15	1	0	0	NA	NA	1	0	Right	2	1	12	1	8	0	0	0	0		3	-99	-99
344	0	NA	NA	NA	NA	NA	20	1	66	1	1	0	0	1	1	2	0	1	2	0	0	0	0	1	1	1	2017	15	16	0	0	NA	NA	1	0	-99	-99	0	0	1	16	1	0	0	0		2	-99	-99
345	0	NA	NA	NA	NA	NA	13	1	75	0	1	0	0	1	1	2	0	1	2	0	0	0	0	1	1	1	2017	15	13	0	0	NA	NA	1	0	Left	1	1	1	1	4	1	0	1	0	The patient was transfused platelets 3 months after surgery.	3	-99	-99
346	0	NA	NA	NA	NA	NA	13	1	60	1	1	0	0	1	2	6	0	2	2	0	0	0	0	1	1	1	2017	15	13	0	0	NA	NA	1	0	Right	2	0	0	0	0	1	0	0	0		2	-99	-99
347	0	NA	NA	NA	NA	NA	2	1	62	0	1	0	1	1	2	2	0	1	2	0	0	0	0	1	1	1	2017	15	2	0	0	NA	NA	1	0	Right	2	0	0	1	6	0	0	0	0		3	-99	-99
348	0	NA	NA	NA	NA	NA	63	0	52	1	1	0	1	1	2	1	0	2	2	0	0	0	0	1	1	1	2017	15	40	0	0	NA	NA	1	0	Right	2	1	1	0	0	1	0	0	0		3	-99	-99
349	0	NA	NA	NA	NA	NA	16	1	63	1	4	0	1	1	2	5	0	1	2	0	0	0	0	1	1	1	2017	15	16	0	0	NA	NA	1	0	Right	2	0	0	1	4	1	0	0	0		3	90	2
350	0	NA	NA	NA	NA	NA	4	1	79	0	1	0	1	1	1	5	0	3	2	0	0	0	0	1	1	1	2017	12	4	0	0	NA	NA	1	0	Right	2	0	0	0	0	0	0	0	0		3	-99	-99
352	0	NA	NA	NA	NA	NA	2	0	55	1	1	0	1	0	1	1	1	1	2	0	0	0	0	1	1	1	2017	6	2	0	0	NA	NA	1	0	Right	2	0	0	0	0	-99	1	1	0	The patient was transfused platelets 8 months before surgery.	3	-99	-99
354	0	NA	NA	NA	NA	NA	1	1	50	1	1	0	1	1	2	5	0	1	2	0	0	0	0	0	1	0	2017	12	1	0	0	NA	NA	1	0	Right	2	1	1	1	16	0	0	1	0	The patient was transfused with platelets 1.5 months after surgery.	3	-99	-99
357	0	NA	NA	NA	NA	NA	16	0	71	1	1	0	0	1	2	1	0	2	2	0	0	0	0	1	1	1	2017	12	8	0	0	NA	NA	1	0	Right	2	1	2	1	0.5	-99	1	0	0		3	-99	-99
358	0	NA	NA	NA	NA	NA	50	1	68	0	1	0	1	1	2	1	0	2	3	0	0	1	1	1	1	1	2017	15	39	0	0	NA	NA	1	0	Right	2	0	0	0	0	1	0	0	0		3	-99	-99
360	0	NA	NA	NA	NA	NA	2	1	67	1	1	0	0	1	1	5	0	1	1	0	0	0	0	1	1	1	2017	15	2	0	0	NA	NA	0	0	Left	1	1	4	1	6	0	0	0	0		3	-99	-99
365	0	NA	NA	NA	NA	NA	1	1	70	0	1	1	1	1	1	5	0	1	2	1	0	0	0	1	0	0	2017	15	3	0	0	NA	NA	1	1	-99	-99	1	4	0	0	0	0	0	0		3	20	1
367	0	NA	NA	NA	NA	NA	4	1	59	0	1	0	1	1	2	2	0	1	2	0	0	0	0	1	1	1	2017	15	4	0	0	NA	NA	1	0	Left	1	0	0	1	16	0	0	0	0		3	-99	-99
369	0	NA	NA	NA	NA	NA	11	1	69	0	1	0	1	1	1	2	0	1	3	0	0	0	0	1	0	0	2018	15	11	0	0	NA	NA	1	0	Right	2	0	0	0	0	0	0	0	0		3	-99	-99
370	0	NA	NA	NA	NA	NA	61	1	50	1	1	0	1	1	2	4	0	1	2	0	0	0	0	0	1	0	2018	15	35	0	0	NA	NA	1	0	Right	2	0	0	0	0	1	0	0	0		3	-99	-99
371	0	NA	NA	NA	NA	NA	3	1	57	1	4	0	1	1	2	1	0	2	2	0	0	0	0	0	0	0	2018	15	1	0	0	NA	NA	1	0	Right	2	1	1	1	2	0	0	0	0		3	-99	-99
372	0	NA	NA	NA	NA	NA	22	1	42	0	1	0	1	1	2	5	0	1	3	0	0	1	1	1	1	1	2018	15	22	0	0	NA	NA	1	0	Right	2	0	0	0	0	1	0	0	0		3	90	2
373	0	NA	NA	NA	NA	NA	12	1	42	0	1	0	1	1	1	2	0	2	2	0	0	0	0	1	1	1	2018	15	12	0	0	NA	NA	1	0	Right	2	1	4	1	4	1	0	0	0		2	-99	-99
374	0	NA	NA	NA	NA	NA	30	1	55	0	4	0	1	1	2	1	0	1	2	0	0	1	1	1	1	1	2018	15	24	0	0	NA	NA	1	1	-99	-99	0	0	0	0	1	0	0	0		3	-99	-99
375	0	NA	NA	NA	NA	NA	21	1	62	1	1	0	1	1	1	1	1	2	3	0	0	0	0	0	0	0	2018	12	9	0	0	NA	NA	1	0	Right	2	1	1	0	0	0	0	0	0		3	80	2
376	0	NA	NA	NA	NA	NA	22	1	50	0	1	0	1	1	2	5	0	1	3	0	0	0	0	1	1	1	2018	15	22	0	0	NA	NA	1	1	Right	2	0	0	0	0	1	0	0	0		2	-99	-99
377	0	NA	NA	NA	NA	NA	5	1	85	1	1	0	1	1	1	1	1	2	2	0	0	0	0	1	1	1	2018	15	5	0	0	NA	NA	1	0	Left	1	1	4	0	0	0	0	1	1	The patient was transfused RBC on the day of surgery.	4	-99	-99
379	0	NA	NA	NA	NA	NA	26	1	59	1	1	0	1	1	2	1	0	1	2	0	0	0	0	1	1	1	2018	15	26	1	0	NA	NA	1	0	-99	-99	1	6	1	8	1	0	0	0		3	-99	-99
381	0	NA	NA	NA	NA	NA	14	1	53	1	1	0	1	1	2	1	0	1	2	0	0	0	0	1	1	1	2018	12	14	1	0	NA	NA	1	0	Right	2	1	2	0	0	1	0	0	0		3	70	2
382	0	NA	NA	NA	NA	NA	3	1	82	0	1	0	1	1	2	2	0	1	3	0	0	0	0	1	1	1	2018	15	3	0	0	NA	NA	1	1	-99	-99	0	0	0	0	0	0	0	0		3	-99	-99
383	0	NA	NA	NA	NA	NA	33	1	60	1	1	0	1	1	2	2	0	1	3	0	0	1	1	1	1	1	2018	17	33	0	0	NA	NA	1	0	Right	2	0	0	0	0	1	0	0	0		3	80	2
384	0	NA	NA	NA	NA	NA	5	1	68	0	1	0	0	1	1	2	0	1	3	0	0	0	0	0	0	0	2018	15	5	0	0	NA	NA	1	0	Right	2	0	0	0	0	0	0	0	0		2	-99	-99
385	0	NA	NA	NA	NA	NA	7	1	70	0	1	0	1	1	2	2	0	2	3	0	0	0	0	1	1	1	2018	15	7	0	0	NA	NA	1	0	Right	2	0	0	0	0	0	0	0	0		3	-99	-99
386	0	NA	NA	NA	NA	NA	8	1	61	0	1	0	1	1	2	5	0	2	2	0	0	0	0	1	1	1	2018	15	8	1	0	NA	NA	1	1	-99	-99	0	0	0	0	0	0	0	0		3	-99	-99
387	0	NA	NA	NA	NA	NA	6	1	69	1	1	0	1	1	1	2	0	1	3	0	0	1	1	1	1	1	2018	15	6	1	0	NA	NA	1	1	-99	-99	1	3	1	2	0	0	1	0	The patient was transfused platelets 2,3 months post surgery and RBC 7 months post surgery.	2	-99	-99
389	0	NA	NA	NA	NA	NA	2	1	76	1	4	0	0	1	2	1	0	2	3	0	0	0	0	0	1	0	2018	15	2	0	0	NA	NA	1	1	Right	2	0	0	1	1	0	0	0	0		3	-99	-99
390	0	NA	NA	NA	NA	NA	10	1	55	0	1	0	0	1	1	1	1	1	3	0	0	0	0	0	0	0	2018	15	5	0	0	NA	NA	1	0	Right	2	0	0	0	0	0	0	0	0		2	-99	-99
391	0	NA	NA	NA	NA	NA	28	1	87	1	1	0	1	1	2	1	0	2	3	0	0	0	0	1	1	1	2018	15	28	1	0	NA	NA	1	0	Right	2	0	0	0	0	1	0	0	0		4	-99	-99
392	0	NA	NA	NA	NA	NA	53	1	59	0	1	0	0	1	2	2	0	1	3	0	1	0	1	1	1	1	2018	12	33	0	0	NA	NA	1	1	Left	1	1	8	0	0	1	0	0	0		3	-99	-99
393	0	NA	NA	NA	NA	NA	23	1	62	0	1	0	1	1	2	5	0	1	2	0	0	1	1	1	1	1	2018	15	23	0	0	NA	NA	1	0	Right	2	0	0	0	0	1	0	0	0		3	-99	-99
394	0	NA	NA	NA	NA	NA	56	1	56	0	1	0	1	1	1	6	0	1	3	0	0	0	0	1	1	1	2018	15	31	0	0	NA	NA	1	0	Right	2	0	0	0	0	1	0	0	0		2	-99	-99
395	0	NA	NA	NA	NA	NA	9	1	93	0	1	0	0	1	2	2	0	1	3	0	0	0	0	1	0	0	2018	22	9	0	0	NA	NA	1	0	Right	2	0	0	0	0	0	0	0	0		3	-99	-99
397	0	NA	NA	NA	NA	NA	27	1	69	0	1	0	1	1	1	6	0	1	2	0	0	0	0	1	1	1	2018	15	27	0	0	NA	NA	1	0	Right	2	0	0	0	0	1	0	0	0		3	-99	-99
399	0	NA	NA	NA	NA	NA	8	1	60	0	1	0	1	1	1	2	0	1	2	0	0	1	1	1	1	1	2018	17	6	0	0	NA	NA	1	0	Right	2	0	0	0	0	0	0	0	0		3	-99	-99
400	0	NA	NA	NA	NA	NA	1	1	71	1	1	0	0	1	1	6	0	1	3	0	0	0	0	1	0	0	2018	15	1	0	0	NA	NA	1	0	Right	2	1	2	0	0	0	0	0	0		3	-99	-99
401	0	NA	NA	NA	NA	NA	14	1	69	0	1	0	1	1	1	5	0	1	2	0	0	0	0	1	1	1	2018	12	14	0	0	NA	NA	1	0	Right	2	0	0	0	0	1	0	0	0		3	80	2
402	0	NA	NA	NA	NA	NA	14	1	72	0	1	0	1	1	2	2	0	1	2	0	0	1	1	1	1	1	2018	15	14	0	0	NA	NA	1	0	Right	2	0	0	0	0	1	0	0	0		3	-99	-99
405	0	NA	NA	NA	NA	NA	2	0	84	0	4	0	0	1	1	5	0	1	2	0	0	1	1	1	0	0	2018	15	2	0	0	NA	NA	1	0	Right	2	0	0	1	4	0	0	0	0		3	-99	-99
406	0	NA	NA	NA	NA	NA	4	0	78	1	1	0	1	1	1	5	0	1	2	0	0	0	0	1	0	0	2018	15	4	0	0	NA	NA	1	0	Right	2	1	1	1	2	0	0	0	0		3	-99	-99
408	0	NA	NA	NA	NA	NA	13	1	49	0	1	0	1	1	3	1	0	3	2	0	0	0	0	1	1	1	2018	15	13	0	0	NA	NA	1	1	Right	2	1	1	1	4	1	0	0	0		2	-99	-99
409	0	NA	NA	NA	NA	NA	17	1	72	0	1	0	1	1	2	1	0	2	2	0	0	0	0	1	1	1	2018	15	17	0	0	NA	NA	1	0	Right	2	1	3	0	0	1	0	0	0		3	-99	-99
410	0	NA	NA	NA	NA	NA	29	1	58	1	1	-99	1	1	1	1	1	1	3	0	0	1	1	1	1	1	2018	15	29	0	0	NA	NA	1	1	Right	2	0	0	0	0	1	0	0	0		3	-99	-99
411	0	NA	NA	NA	NA	NA	22	1	64	1	1	0	0	1	2	1	0	1	3	0	0	0	0	1	1	1	2018	11	22	0	0	NA	NA	1	0	Right	2	0	0	0	0	1	0	1	1	The patient was transfused platelets on the day of surgery.	3	-99	-99
413	0	NA	NA	NA	NA	NA	7	1	68	1	4	0	0	1	2	5	0	1	2	0	1	0	1	1	1	1	2018	15	7	0	0	NA	NA	1	1	Right	2	0	0	1	2	0	0	0	0		3	-99	-99
415	0	NA	NA	NA	NA	NA	2	0	74	0	1	0	0	1	2	1	0	1	2	0	0	0	0	1	1	1	2018	15	2	0	0	NA	NA	1	0	Right	2	0	0	0	0	0	0	0	0		3	-99	-99
420	0	NA	NA	NA	NA	NA	4	1	75	0	1	0	1	1	1	6	0	3	2	0	0	0	0	1	1	1	2018	15	4	0	0	NA	NA	1	0	Right	2	0	0	0	0	0	0	1	1	The patient was transfused plasma on the day of the surgery.	3	-99	-99
421	0	NA	NA	NA	NA	NA	19	1	59	0	1	0	1	1	1	5	0	1	3	0	0	0	0	1	1	1	2018	17	19	0	0	NA	NA	1	1	Right	2	0	0	0	0	1	0	0	0		3	80	2
422	0	NA	NA	NA	NA	NA	6	1	48	0	1	0	0	1	2	5	0	1	3	0	0	0	0	1	1	1	2018	15	6	0	0	NA	NA	1	0	Right	2	1	12	0	0	0	0	0	0		3	-99	-99
424	0	NA	NA	NA	NA	NA	12	1	77	0	1	0	1	1	1	2	0	1	3	0	0	0	0	1	1	1	2018	15	12	0	0	NA	NA	1	0	Left	1	0	0	0	0	1	0	0	0		3	-99	-99
425	0	NA	NA	NA	NA	NA	2	0	69	0	1	0	0	1	2	4	0	1	2	0	0	0	0	1	1	1	2018	15	2	0	0	NA	NA	1	0	Right	2	0	0	0	0	0	0	1	0	The patient was transfused platelets 2 months after surgery.	4	-99	-99
429	0	NA	NA	NA	NA	NA	22	1	73	1	1	0	1	1	1	2	0	1	3	0	0	0	0	1	1	1	2019	15	22	0	0	NA	NA	1	0	Right	2	0	0	0	0	1	0	0	0		3	-99	-99
430	0	NA	NA	NA	NA	NA	12	1	78	0	1	0	1	1	1	2	0	1	3	0	0	0	0	1	1	1	2019	9	12	0	0	NA	NA	1	0	Right	2	1	12	1	6	1	0	0	0		3	80	2
431	0	NA	NA	NA	NA	NA	32	1	67	1	1	0	1	1	1	1	1	1	2	0	0	0	0	1	1	1	2019	15	26	0	0	NA	NA	1	0	Left	1	0	0	0	0	1	0	0	0		3	-99	-99
432	0	NA	NA	NA	NA	NA	46	0	38	0	1	0	1	1	2	1	0	1	3	0	0	0	0	1	1	1	2019	5	25	0	0	NA	NA	1	0	Right	2	1	2	1	2	1	0	0	0		3	90	2
434	0	NA	NA	NA	NA	NA	13	1	54	0	4	0	1	1	1	5	0	1	2	0	0	0	0	1	1	1	2019	21	13	0	0	NA	NA	1	0	Right	2	1	16	1	16	1	0	1	0	The patient was transfused platelets 9 months after surgery.	3	90	2
435	0	NA	NA	NA	NA	NA	1	1	78	0	1	0	1	1	1	6	0	1	2	0	0	0	0	0	1	0	2019	15	1	0	0	NA	NA	1	0	Right	2	1	4	1	4	0	0	0	0		3	-99	-99
436	0	NA	NA	NA	NA	NA	11	1	72	0	1	0	1	1	2	5	0	1	2	0	0	0	0	1	1	1	2019	15	11	0	0	NA	NA	1	0	Right	2	1	16	1	10	0	0	0	0		3	-99	-99
437	0	NA	NA	NA	NA	NA	16	1	62	0	1	0	1	1	1	2	0	1	3	0	0	0	0	1	1	1	2019	15	16	0	0	NA	NA	1	0	Right	2	0	0	0	0	1	0	1	1	The patient was transfused platelets 2 days and 2 months after surgery.	3	-99	-99
438	0	NA	NA	NA	NA	NA	19	1	65	0	1	0	0	1	2	5	0	2	3	0	0	0	0	1	1	1	2019	20	5	0	0	NA	NA	1	0	Right	2	0	0	0	0	0	0	0	0		3	-99	-99
439	0	NA	NA	NA	NA	NA	8	1	71	1	1	0	1	1	1	2	0	1	2	0	0	0	0	1	0	0	2019	15	8	0	0	NA	NA	1	0	Right	2	0	0	0	0	0	0	0	0		3	-99	-99
440	0	NA	NA	NA	NA	NA	48	0	47	1	4	1	1	1	2	9	0	1	2	0	0	0	0	1	1	1	2019	15	24	0	0	NA	NA	1	0	Right	2	1	3	0	0	1	0	0	0		3	-99	-99
441	0	NA	NA	NA	NA	NA	22	1	41	1	1	0	1	1	2	5	0	1	3	0	0	0	0	1	1	1	2019	12	22	0	0	NA	NA	1	0	Right	2	0	0	0	0	1	0	0	0		3	-99	-99
442	0	NA	NA	NA	NA	NA	2	1	62	0	1	0	1	1	1	2	0	1	2	0	0	0	0	1	0	0	2019	15	2	0	0	NA	NA	1	0	Right	2	1	4	1	8	0	0	0	0		3	100	2
443	0	NA	NA	NA	NA	NA	12	1	63	1	1	0	0	1	1	5	0	2	2	0	0	0	0	1	1	1	2019	12	10	0	0	NA	NA	1	0	Right	2	1	8	1	16	0	0	0	0		3	80	2
445	0	NA	NA	NA	NA	NA	8	1	72	0	1	0	1	1	2	1	0	2	2	0	0	0	0	1	0	0	2019	15	8	0	0	NA	NA	1	0	Left	1	1	9	0	0	0	0	0	0		3	-99	-99
447	0	NA	NA	NA	NA	NA	6	1	72	1	1	0	0	1	1	5	0	1	3	0	0	NA	0	1	1	1	2019	15	6	0	0	NA	NA	1	0	Right	2	1	2	1	8	0	0	0	0		2	-99	-99
448	0	NA	NA	NA	NA	NA	14	1	50	0	1	0	1	1	2	2	0	1	2	0	0	0	0	1	0	0	2019	15	14	0	0	NA	NA	1	1	-99	-99	0	0	0	0	1	0	0	0		3	90	2
449	0	NA	NA	NA	NA	NA	5	0	73	0	1	0	1	1	2	2	0	1	3	0	0	0	0	1	1	1	2019	20	5	0	0	NA	NA	1	0	Right	2	0	0	0	0	0	0	0	0		3	90	2
450	0	NA	NA	NA	NA	NA	17	1	79	1	1	0	0	0	2	1	0	1	3	0	0	0	0	1	1	1	2019	15	17	0	0	NA	NA	1	0	Right	2	0	0	0	0	1	0	0	0		3	-99	-99
451	0	NA	NA	NA	NA	NA	5	1	74	1	1	0	0	1	1	5	0	1	2	0	0	0	0	1	1	1	2019	16	5	0	0	NA	NA	1	0	Right	2	0	0	0	0	0	0	0	0		3	-99	-99
452	0	NA	NA	NA	NA	NA	17	1	54	1	1	0	1	1	1	5	0	1	3	0	0	0	0	1	1	1	2019	12	17	0	0	NA	NA	1	0	Right	2	1	2	0	0	1	0	0	0		3	80	2
453	0	NA	NA	NA	NA	NA	7	1	61	0	1	0	0	1	1	1	1	2	3	0	0	0	0	1	1	1	2019	15	7	0	0	NA	NA	1	0	Right	2	0	0	1	8	0	0	0	0		3	-99	-99
454	0	NA	NA	NA	NA	NA	17	1	80	0	1	0	1	1	2	5	0	1	3	0	0	1	1	1	1	1	2019	15	17	0	0	NA	NA	1	0	Right	2	0	0	1	2	1	0	0	0		3	-99	-99
455	0	NA	NA	NA	NA	NA	16	1	71	1	1	0	1	1	1	1	1	1	3	0	0	0	0	1	1	1	2019	9	16	0	0	NA	NA	1	0	Right	2	1	6	0	0	1	0	0	0		3	90	2
456	0	NA	NA	NA	NA	NA	1	1	85	1	1	0	0	1	2	1	0	1	2	0	1	0	1	0	0	0	2019	15	1	1	0	NA	NA	1	0	Right	2	0	0	NA	NA	0	0	1	0	The patient had platelet transfusion 10 months prior to surgery.	4	60	1
457	0	NA	NA	NA	NA	NA	5	1	85	0	1	0	1	1	2	1	0	1	3	0	0	1	1	1	1	1	2019	15	5	1	0	NA	NA	1	1	-99	-99	0	0	0	0	0	0	0	0		3	-99	-99
458	0	NA	NA	NA	NA	NA	2	1	51	0	4	0	1	1	2	2	0	1	2	0	0	0	0	0	1	0	2019	21	2	0	0	NA	NA	1	0	Left	1	0	0	1	8	0	0	0	0		3	-99	-99
459	0	NA	NA	NA	NA	NA	4	1	80	0	1	0	1	1	2	1	0	2	3	0	0	0	0	1	1	1	2019	4	4	0	0	NA	NA	1	0	Right	2	1	2	1	12	0	0	1	1	The patient had platelet transfusion on the day of the surgery.	3	-99	-99
460	0	NA	NA	NA	NA	NA	2	1	78	1	1	0	1	1	2	1	0	2	3	0	0	0	0	0	1	0	2019	15	2	0	0	NA	NA	1	0	Right	2	0	0	1	2	0	0	0	0		3	-99	-99
461	0	NA	NA	NA	NA	NA	13	1	66	0	1	0	1	1	1	2	0	1	3	0	0	0	0	1	1	1	2019	15	13	1	NA	NA	NA	1	0	Right	2	0	0	1	8	1	0	0	0		3	100	2
462	0	NA	NA	NA	NA	NA	8	1	72	0	1	0	1	1	1	2	0	3	2	0	0	0	0	1	0	0	2019	15	8	0	0	NA	NA	1	0	Right	2	0	0	0	0	0	0	0	0		3	-99	-99
463	0	NA	NA	NA	NA	NA	16	1	67	1	1	0	1	1	2	1	0	2	2	0	0	0	0	1	1	1	2019	15	16	0	0	NA	NA	1	0	Right	2	0	0	1	2	1	0	0	0		3	-99	-99
467	0	NA	NA	NA	NA	NA	20	1	64	0	1	0	1	1	2	1	0	2	3	0	0	0	0	1	1	1	2019	15	20	0	0	NA	NA	1	0	Right	2	0	0	1	2	1	0	0	0		3	-99	-99
468	0	NA	NA	NA	NA	NA	44	1	56	0	1	0	0	1	2	2	0	1	3	0	0	0	0	1	1	1	2019	15	21	0	0	NA	NA	1	0	Left	1	0	0	0	0	1	0	0	0		3	-99	-99
470	0	NA	NA	NA	NA	NA	3	1	69	0	1	0	1	1	2	1	0	1	2	0	0	1	1	1	1	1	2019	12	3	0	0	NA	NA	1	1	-99	-99	0	0	1	4	0	0	0	0		3	-99	-99
473	0	NA	NA	NA	NA	NA	18	1	58	0	4	0	1	1	2	1	0	1	3	0	0	0	0	1	1	1	2019	15	18	0	0	NA	NA	1	0	Right	2	0	0	0	0	1	0	0	0		4	-99	-99
474	0	NA	NA	NA	NA	NA	15	1	68	0	1	0	1	1	1	2	0	1	2	0	0	0	0	1	1	1	2019	15	15	0	0	NA	NA	1	0	Right	2	0	0	0	0	1	0	0	0		3	-99	-99
475	0	NA	NA	NA	NA	NA	5	1	79	0	1	0	1	1	2	5	0	1	2	0	0	0	0	1	1	1	2019	15	5	0	0	NA	NA	1	0	Right	2	0	0	1	4	0	0	0	0		3	-99	-99
477	0	NA	NA	NA	NA	NA	2	1	77	1	1	0	0	1	1	6	0	3	2	0	0	1	1	0	0	0	2019	15	2	0	0	NA	NA	1	0	Right	2	0	0	0	0	0	0	0	0		3	-99	-99
479	0	NA	NA	NA	NA	NA	7	0	57	0	1	0	0	1	2	1	0	3	3	0	0	0	0	1	1	1	2019	20	7	0	0	NA	NA	1	0	Right	2	0	0	1	2	0	0	0	0		3	-99	-99
480	0	NA	NA	NA	NA	NA	1	1	79	0	1	0	1	1	2	2	0	1	2	0	0	0	0	0	0	0	2019	15	1	0	0	NA	NA	1	0	Right	2	0	0	0	0	0	0	0	0		3	-99	-99
481	0	NA	NA	NA	NA	NA	12	1	73	1	1	0	1	1	2	1	0	1	2	0	0	0	0	1	1	1	2019	15	12	0	0	NA	NA	1	0	Right	2	0	0	1	8	1	0	0	0		4	-99	-99
484	0	NA	NA	NA	NA	NA	16	1	66	0	1	0	1	1	2	2	0	1	3	0	0	1	1	1	1	1	2019	15	16	0	0	NA	NA	1	0	Right	2	0	0	0	0	1	0	0	0		3	-99	-99
485	0	NA	NA	NA	NA	NA	16	1	52	0	1	0	1	1	1	2	0	3	3	0	0	0	0	1	1	1	2019	12	16	0	0	NA	NA	1	1	Right	2	0	0	1	4	1	0	0	0		3	-99	-99
486	0	NA	NA	NA	NA	NA	9	1	77	0	1	0	0	1	1	5	0	1	2	0	0	0	0	0	0	0	2019	15	2	0	0	NA	NA	1	0	Right	2	0	0	0	0	0	0	0	0		3	-99	-99
488	0	NA	NA	NA	NA	NA	7	1	60	1	1	0	1	1	1	2	0	1	3	0	0	0	0	1	1	1	2019	15	7	0	0	NA	NA	1	0	Right	2	1	2	0	0	0	0	0	0		4	-99	-99
489	0	NA	NA	NA	NA	NA	16	1	58	0	1	0	1	1	2	5	0	3	3	1	0	0	0	1	1	1	2019	15	16	0	0	NA	NA	1	1	-99	-99	0	0	0	0	1	0	0	0		3	-99	-99
490	0	NA	NA	NA	NA	NA	40	0	46	1	1	0	1	1	2	2	0	1	3	0	0	1	1	1	1	1	2019	15	16	0	0	NA	NA	1	0	Right	2	0	0	0	0	1	0	0	0		3	-99	-99
493	0	NA	NA	NA	NA	NA	16	1	29	0	1	0	1	1	1	2	0	1	3	0	0	0	0	1	1	1	2019	15	16	0	0	NA	NA	1	1	-99	-99	1	2	0	0	1	0	0	0		3	-99	-99
494	0	NA	NA	NA	NA	NA	2	1	74	1	1	0	1	1	1	13	0	2	2	0	0	0	0	0	1	0	2021	10	23	0	0	NA	NA	1	0	Right	2	1	2	0	0	-99	0	0	0		3	-99	-99
498	0	NA	NA	NA	NA	NA	1	1	85	1	1	0	1	1	2	5	0	2	2	0	0	1	1	0	0	0	2020	15	1	0	0	NA	NA	1	0	right	2	NA	NA	NA	NA	0	0	0	0		4	70	2
499	0	NA	NA	NA	NA	NA	3	1	73	0	1	0	1	1	2	2	0	1	2	0	0	0	0	1	1	1	2020	15	3	0	0	NA	NA	1	0	right	2	0	0	0	0	0	0	1	1	The patient was transfused RBC and platelets on the day of the surgery.	4	-99	-99
500	0	NA	NA	NA	NA	NA	12	1	68	1	1	0	1	1	2	1	0	1	3	0	0	1	1	1	1	1	2020	15	12	0	0	NA	NA	1	1	left	1	0	0	1	4	0	0	0	0		3	-99	-99
501	0	NA	NA	NA	NA	NA	15	1	79	1	1	0	1	1	2	5	0	1	3	0	0	1	1	1	1	1	2020	15	15	0	0	NA	NA	1	0	right	2	0	0	0	0	1	0	0	0		3	90	2
503	0	NA	NA	NA	NA	NA	37	0	77	1	1	0	1	1	2	2	0	1	3	0	0	0	0	1	1	1	2020	15	33	0	0	NA	NA	1	0	right	2	0	0	0	0	-99	0	1	0	The patient was transfused platelets 2 months after surgery.	3	-99	-99
506	0	NA	NA	NA	NA	NA	12	1	66	1	1	0	1	1	2	12	0	1	3	0	0	0	0	1	1	1	2020	15	12	0	0	NA	NA	0	0	right	2	1	2	0	0	1	0	1	1	The patient was transfused RBC and plasma on the day of surgery.	3	-99	-99
507	0	NA	NA	NA	NA	NA	13	1	66	1	1	0	1	1	2	1	0	1	2	0	0	0	0	1	1	1	2020	15	13	0	0	NA	NA	1	1	right	2	1	4	1	1	1	0	1	0	The patient was transfused platelets 4 months after surgery	3	-99	-99
508	0	NA	NA	NA	NA	NA	9	1	64	0	1	0	1	1	1	14	0	2	1	0	0	1	1	1	1	1	2020	15	9	0	0	NA	NA	1	0	right	2	1	16	1	12	0	0	1	0	The patient was transfused RBCs 3 months after surgery.	3	60	1
510	0	NA	NA	NA	NA	NA	9	1	77	1	1	0	1	1	1	1	1	1	3	0	0	0	0	1	1	1	2020	15	9	0	0	NA	NA	1	1	right	2	1	4	1	4	0	0	0	0		3	-99	-99
512	0	NA	NA	NA	NA	NA	15	1	61	0	1	0	1	1	1	5	0	1	3	0	1	0	1	1	1	1	2020	15	15	0	0	NA	NA	1	1	right	2	0	0	1	4	1	0	0	0		3	-99	-99
514	0	NA	NA	NA	NA	NA	6	1	71	0	1	0	1	1	1	1	1	1	3	0	1	0	1	1	0	0	2020	15	6	0	0	NA	NA	1	0	right	2	1	4	1	8	0	0	0	0		3	-99	-99
516	0	NA	NA	NA	NA	NA	9	1	71	1	1	0	1	1	1	1	1	1	3	0	0	0	0	1	1	1	2020	15	9	0	0	NA	NA	1	0	right	2	1	3	0	0	0	0	1	1	The patient was transfused RBC and plasma on the day of surgery and was transfused platelets 3 and 4 months post surgery.	3	-99	-99
518	0	NA	NA	NA	NA	NA	10	1	78	0	1	0	1	1	1	1	1	1	3	0	0	0	0	0	0	0	2020	15	10	0	0	NA	NA	1	0	right	2	NA	NA	NA	NA	0	1	0	0		3	-99	-99
520	0	NA	NA	NA	NA	NA	13	1	57	0	1	0	1	1	1	2	0	1	3	0	0	0	0	1	1	1	2020	12	13	0	0	NA	NA	1	0	right	2	0	0	0	0	1	0	0	0		3	-99	-99
521	0	NA	NA	NA	NA	NA	15	1	52	0	1	0	1	1	2	1	0	1	3	0	0	0	0	1	0	0	2020	15	15	0	0	NA	NA	1	1	right	2	0	0	0	0	1	0	0	0		3	-99	-99
523	0	NA	NA	NA	NA	NA	4	1	63	0	1	0	1	1	2	2	0	1	3	1	0	0	0	0	1	0	2020	21	4	0	0	NA	NA	1	1	right	2	1	2	0	0	0	0	0	0		3	-99	-99
525	0	NA	NA	NA	NA	NA	3	1	65	1	1	0	0	1	2	11	0	1	1	0	0	0	0	1	0	0	2020	15	30	0	0	NA	NA	1	0	right	2	1	16	1	4	-99	0	1	1	The patient was transfused platelets on the day of surgery.	3	-99	-99
526	0	NA	NA	NA	NA	NA	10	1	75	1	1	0	1	1	1	5	0	1	3	0	0	1	1	1	0	0	2020	15	10	1	0	NA	NA	1	0	right	2	1	12	1	2	0	0	0	0		3	-99	-99
530	0	NA	NA	NA	NA	NA	13	1	42	0	1	0	1	1	2	1	0	1	3	0	0	0	0	1	1	1	2020	15	13	0	0	NA	NA	1	0	right	2	1	6	1	4	1	0	0	0		2	-99	-99
531	0	NA	NA	NA	NA	NA	10	1	55	0	1	0	0	1	1	5	0	2	3	0	0	0	0	1	1	1	2020	15	10	0	0	NA	NA	1	0	right	2	1	4	1	4	0	0	0	0		3	-99	-99
532	0	NA	NA	NA	NA	NA	7	1	57	1	1	0	0	1	2	6	0	1	3	0	0	0	0	1	1	1	2020	21	7	0	0	NA	NA	1	0	right	2	1	2	NA	NA	0	1	0	0		3	-99	-99
533	0	NA	NA	NA	NA	NA	19	1	58	0	1	0	1	1	2	15	0	1	1	0	0	0	0	1	1	1	2020	15	29	0	0	NA	NA	0	0	-99	-99	1	8	1	4	-99	0	0	0		3	-99	-99
534	0	NA	NA	NA	NA	NA	1	1	59	0	1	0	1	1	2	1	0	1	1	0	0	1	1	0	0	0	2020	15	1	0	0	NA	NA	1	0	right	2	1	8	NA	NA	0	0	0	0		3	-99	-99
535	0	NA	NA	NA	NA	NA	7	1	69	0	1	0	1	1	1	1	1	1	3	0	0	0	0	1	1	1	2020	15	7	0	0	NA	NA	1	0	right	2	0	0	1	8	0	0	0	0		2	-99	-99
538	0	NA	NA	NA	NA	NA	19	1	50	1	1	0	1	1	2	1	0	1	3	0	1	0	1	1	1	1	2020	15	19	0	0	NA	NA	1	1	right	2	1	8	1	8	1	0	0	0		2	-99	-99
541	0	NA	NA	NA	NA	NA	32	0	68	0	1	0	1	1	1	2	0	1	3	0	0	0	0	1	1	1	2020	15	28	0	0	NA	NA	1	0	right	2	0	0	1	4	-99	0	0	0		3	-99	-99
543	0	NA	NA	NA	NA	NA	14	1	61	0	1	0	1	1	2	2	0	1	2	0	0	0	0	1	1	1	2020	9	27	0	0	NA	NA	1	0	right	2	0	0	NA	NA	-99	0	0	0		3	-99	-99
544	0	NA	NA	NA	NA	NA	1	1	66	0	1	0	1	1	2	1	0	1	1	0	0	0	0	0	0	0	2020	17	27	0	0	NA	NA	1	1	right	2	1	4	NA	NA	-99	1	0	0		3	-99	-99
545	0	NA	NA	NA	NA	NA	6	1	82	0	1	0	0	1	2	2	0	1	1	0	0	1	1	1	1	1	2020	15	6	1	1	NA	NA	1	0	right	2	0	0	0	0	0	0	1	0	The patient was transfused platelets 2 months after surgery.	3	-99	-99
547	0	NA	NA	NA	NA	NA	2	1	81	0	1	0	1	1	2	2	0	1	2	0	0	0	0	0	0	0	2020	15	26	0	0	NA	NA	1	0	right	2	0	0	0	0	-99	1	0	0		3	-99	-99
549	0	NA	NA	NA	NA	NA	2	1	79	0	1	0	1	1	2	1	0	1	2	0	0	0	0	0	0	0	2020	15	2	0	0	NA	NA	1	0	right	2	0	0	NA	NA	0	0	0	0		3	-99	-99
550	0	NA	NA	NA	NA	NA	28	0	81	1	1	0	1	1	1	2	0	2	2	0	0	0	0	1	0	0	2020	15	26	0	0	NA	NA	1	0	-99	-99	0	0	0	0	-99	0	0	0		3	-99	-99
551	0	NA	NA	NA	NA	NA	5	1	85	0	1	0	1	1	2	1	0	1	2	0	0	0	0	1	1	1	2020	15	5	0	0	NA	NA	1	0	right	2	1	2	1	4	0	0	0	0		3	-99	-99
552	0	NA	NA	NA	NA	NA	16	1	84	0	1	0	1	1	2	1	0	1	3	0	0	0	0	1	1	1	2020	21	16	0	0	NA	NA	1	0	right	2	0	0	0	0	1	0	1	0	The patient was transfused platelets 6 months after surgery.	4	90	2
553	0	NA	NA	NA	NA	NA	4	1	88	0	1	0	1	1	2	1	0	1	3	0	0	0	0	0	0	0	2020	15	4	0	0	NA	NA	1	0	right	2	1	4	1	4	0	0	0	0		3	90	2
554	0	NA	NA	NA	NA	NA	30	1	53	0	1	0	1	1	1	2	0	1	2	0	0	1	1	1	1	1	2020	15	25	0	0	NA	NA	1	1	right	2	0	0	0	0	-99	0	0	0		3	-99	-99
555	0	NA	NA	NA	NA	NA	1	1	68	1	1	0	1	1	1	2	0	1	3	0	0	0	0	0	0	0	2020	18	1	0	0	NA	NA	1	1	right	2	0	0	NA	NA	0	0	0	0		3	-99	-99
556	0	NA	NA	NA	NA	NA	0	1	72	0	1	0	1	1	2	5	0	1	3	0	0	0	0	0	0	0	2020	12	25	0	0	NA	NA	1	0	right	2	0	0	NA	NA	-99	1	0	0		3	-99	-99
562	0	NA	NA	NA	NA	NA	9	1	64	1	1	0	1	1	1	2	0	1	3	0	0	0	0	1	1	1	2020	12	9	0	0	NA	NA	1	1	right	2	1	16	1	16	0	0	0	0		3	-99	-99
563	0	NA	NA	NA	NA	NA	29	0	67	0	1	0	1	1	1	2	0	1	3	0	0	0	0	1	1	1	2020	15	24	0	0	NA	NA	1	0	right	2	0	0	0	0	-99	0	1	0	The patient was transfused platelets 6 months and 8 months after surgery.	3	-99	-99
566	0	NA	NA	NA	NA	NA	2	1	57	0	1	0	1	1	2	2	0	1	3	0	0	1	1	1	1	1	2020	15	2	0	0	NA	NA	1	1	right	2	0	0	1	1	0	0	0	0		3	-99	-99
567	0	NA	NA	NA	NA	NA	3	1	82	0	1	0	1	1	2	1	0	1	1	0	0	0	0	0	0	0	2020	15	23	0	0	NA	NA	1	0	right	2	1	4	NA	NA	-99	1	0	0		3	-99	-99
568	0	NA	NA	NA	NA	NA	16	1	66	1	1	0	0	1	1	5	0	1	3	1	0	0	0	1	1	1	2020	12	16	0	0	NA	NA	1	1	right	2	1	4	1	2	1	0	0	0		3	-99	-99
569	0	NA	NA	NA	NA	NA	4	1	82	0	1	0	0	1	1	5	0	2	2	0	0	0	0	1	0	0	2020	15	4	0	0	NA	NA	1	0	right	2	0	0	1	4	0	0	0	0		3	-99	-99
572	0	NA	NA	NA	NA	NA	13	1	58	1	1	0	1	1	1	2	0	1	3	0	0	1	1	1	0	0	2021	15	13	0	0	NA	NA	1	1	right	2	1	4	1	4	1	0	0	0		3	90	2
573	0	NA	NA	NA	NA	NA	2	1	26	0	1	0	0	1	1	7	0	1	3	0	0	0	0	1	1	1	2021	15	2	0	0	NA	NA	0	0	right	2	1	4	1	12	0	0	0	0		4	70	2
574	0	NA	NA	NA	NA	NA	24	1	75	1	1	0	1	1	2	1	0	1	3	0	0	0	0	1	1	1	2021	15	22	0	0	NA	NA	1	0	right	2	0	0	0	0	-99	0	0	0		3	-99	-99
576	0	NA	NA	NA	NA	NA	14	1	82	1	4	0	1	2	2	2	0	1	2	0	0	0	0	0	1	0	2021	15	14	0	0	NA	NA	1	1	right	2	1	2	0	0	1	0	0	0		3	-99	-99
579	0	NA	NA	NA	NA	NA	17	1	67	0	1	0	1	1	2	2	0	1	3	0	0	1	1	1	1	1	2021	15	17	0	0	NA	NA	1	1	left	1	1	4	1	2	1	0	0	0		3	-99	-99
581	0	NA	NA	NA	NA	NA	2	1	80	0	1	0	1	1	1	2	0	1	2	0	0	0	0	0	0	0	2021	15	2	0	0	NA	NA	1	0	right	2	0	0	NA	NA	0	0	0	0		3	-99	-99
582	0	NA	NA	NA	NA	NA	12	1	50	0	1	0	1	1	1	1	1	1	3	0	0	0	0	1	1	1	2021	12	12	0	0	NA	NA	0	1	right	2	0	0	0	0	1	0	0	0		3	90	2
583	0	NA	NA	NA	NA	NA	1	1	68	0	1	1	1	1	1	1	1	2	1	0	0	0	0	0	0	0	2021	15	1	0	0	NA	NA	1	0	right	2	1	3	NA	NA	0	0	0	0		3	-99	-99
585	0	NA	NA	NA	NA	NA	23	0	85	0	1	0	1	1	2	1	0	1	1	0	0	0	0	1	1	1	2021	15	20	0	0	NA	NA	1	0	right	2	1	2	1	2	-99	0	0	0		3	-99	-99
586	0	NA	NA	NA	NA	NA	25	0	66	0	1	0	1	1	2	2	0	1	3	0	0	0	0	1	1	1	2021	15	20	0	0	NA	NA	1	0	left	1	0	0	1	2	-99	0	0	0		3	-99	-99
587	0	NA	NA	NA	NA	NA	11	1	59	1	1	0	1	1	2	1	0	1	3	0	0	0	0	1	1	1	2021	15	11	0	0	NA	NA	1	0	right	2	0	0	0	0	0	0	0	0		3	-99	-99
588	0	NA	NA	NA	NA	NA	24	0	51	1	1	0	1	1	1	1	1	2	2	0	0	0	0	1	1	1	2021	15	19	0	0	NA	NA	1	0	right	2	0	0	0	0	-99	0	1	1	The patient was transfused RBC on the day of surgery.	3	-99	-99
589	0	NA	NA	NA	NA	NA	2	1	70	0	4	0	1	1	2	5	0	1	2	0	0	0	0	1	1	1	2021	15	2	0	0	NA	NA	1	0	right	2	0	0	1	2	0	0	0	0		3	-99	-99
590	0	NA	NA	NA	NA	NA	11	1	65	1	4	0	1	1	1	1	1	1	3	0	0	0	0	1	1	1	2021	15	11	0	0	NA	NA	1	0	right	2	0	0	0	0	0	0	1	1	The patient was transfused RBC on the day of surgery.	3	-99	-99
593	0	NA	NA	NA	NA	NA	1	1	82	1	1	0	1	1	2	2	0	1	2	0	0	0	0	0	0	0	2021	15	18	0	0	NA	NA	1	0	right	2	1	16	NA	NA	-99	1	0	0		4	-99	-99
594	0	NA	NA	NA	NA	NA	12	1	63	0	1	0	0	1	3	1	0	2	1	0	0	0	0	1	1	1	2021	15	18	0	0	NA	NA	1	0	right	2	1	2	1	2	-99	0	0	0		3	-99	-99
598	0	NA	NA	NA	NA	NA	22	1	21	1	1	0	0	1	1	1	1	1	3	0	0	0	0	1	1	1	2021	15	18	0	0	NA	NA	1	0	right	2	1	4	1	2	-99	0	0	0		3	-99	-99
601	0	NA	NA	NA	NA	NA	10	1	73	0	1	0	1	1	1	2	0	1	2	1	0	0	0	1	1	1	2021	15	10	0	0	NA	NA	1	1	right	2	0	0	1	4	0	0	0	0		4	-99	-99
602	0	NA	NA	NA	NA	NA	22	0	69	1	1	0	1	1	1	1	1	1	3	0	0	0	0	1	1	1	2021	15	17	0	0	NA	NA	1	1	right	2	0	0	0	0	-99	0	0	0		3	-99	-99
603	0	NA	NA	NA	NA	NA	2	1	55	1	1	0	1	1	2	1	0	1	3	0	0	0	0	1	1	1	2021	15	2	0	0	NA	NA	1	1	right	2	0	0	1	2	0	0	0	0		3	-99	-99
604	0	NA	NA	NA	NA	NA	21	1	50	1	1	0	1	1	1	5	0	1	3	0	0	0	0	1	1	1	2021	15	16	0	0	NA	NA	1	0	right	2	0	0	0	0	-99	0	0	0		3	-99	-99
609	0	NA	NA	NA	NA	NA	17	1	81	1	1	0	1	1	2	1	0	1	2	0	0	1	1	0	1	0	2021	20	15	0	0	NA	NA	1	0	left	1	1	1	1	2	-99	0	0	0		3	-99	-99
610	0	NA	NA	NA	NA	NA	20	0	71	0	1	0	1	1	2	5	0	1	3	0	0	0	0	1	1	1	2021	15	15	1	0	NA	NA	0	1	right	2	1	2	0	0	-99	0	0	0		3	70	2
615	0	NA	NA	NA	NA	NA	17	1	63	1	1	0	1	1	2	2	0	1	3	0	0	0	0	1	1	1	2021	15	15	0	0	NA	NA	0	1	left	1	0	0	0	0	-99	0	1	0	The patient was transfused platelets 2 months and 14 months after surgery.	3	90	2
617	0	NA	NA	NA	NA	NA	15	1	70	0	1	0	1	1	2	2	0	1	3	0	0	1	1	1	1	1	2021	15	15	0	0	NA	NA	1	1	right	2	1	3	0	0	1	0	0	0		3	-99	-99
618	0	NA	NA	NA	NA	NA	19	0	82	0	1	0	1	1	1	1	1	1	3	0	0	0	0	1	1	1	2021	15	15	0	0	NA	NA	1	0	right	2	0	0	1	2	-99	0	0	0		3	-99	-99
620	0	NA	NA	NA	NA	NA	6	1	78	0	1	0	1	1	2	1	0	1	3	0	0	1	1	1	1	1	2021	15	6	0	0	NA	NA	1	0	right	2	1	4	1	8	0	0	0	0		3	100	2
621	0	NA	NA	NA	NA	NA	19	0	69	1	1	0	1	1	1	2	0	1	3	0	0	0	0	1	1	1	2021	15	14	0	0	NA	NA	1	1	right	2	0	0	0	0	-99	0	0	0		3	90	2
622	0	NA	NA	NA	NA	NA	19	0	50	0	1	0	1	1	1	1	1	1	3	0	0	0	0	1	1	1	2021	15	14	0	0	NA	NA	1	0	right	2	1	8	1	2	-99	0	0	0		3	-99	-99
625	0	NA	NA	NA	NA	NA	6	1	72	1	1	0	1	1	1	5	0	1	3	0	0	0	0	1	1	1	2021	15	13	0	0	NA	NA	1	0	right	2	0	0	1	4	-99	1	0	0		2	-99	-99
626	0	NA	NA	NA	NA	NA	3	1	66	1	1	0	1	1	2	15	0	1	1	0	0	0	0	0	0	0	2021	3	13	0	0	NA	NA	0	0	right	2	NA	NA	NA	NA	-99	1	0	0		3	-99	-99
627	0	NA	NA	NA	NA	NA	6	1	78	0	1	0	1	1	2	5	0	1	3	0	0	0	0	1	1	1	2021	15	6	0	0	NA	NA	1	0	right	2	0	0	1	4	0	0	0	0		3	-99	-99
628	0	NA	NA	NA	NA	NA	6	1	68	1	1	0	0	1	2	1	0	1	1	0	0	0	0	1	1	1	2021	15	6	0	0	NA	NA	1	0	right	2	1	8	0	0	0	0	0	0		3	-99	-99
629	0	NA	NA	NA	NA	NA	2	1	65	1	1	0	1	1	2	16	0	1	3	0	0	0	0	0	1	0	2021	20	2	0	0	NA	NA	1	0	right	2	1	4	NA	NA	0	0	0	0		3	-99	-99
631	0	NA	NA	NA	NA	NA	14	1	80	0	1	0	1	1	1	2	0	1	2	0	0	0	0	1	1	1	2021	12	13	0	0	NA	NA	1	0	right	2	0	0	1	4	-99	0	0	0		3	100	2
632	0	NA	NA	NA	NA	NA	17	0	30	0	1	0	0	1	2	1	0	2	3	0	0	0	0	1	1	1	2021	15	12	0	0	NA	NA	1	0	right	2	0	0	0	0	-99	0	0	0		2	-99	-99
633	0	NA	NA	NA	NA	NA	17	0	57	0	1	0	0	1	1	2	0	1	3	0	0	0	0	1	1	1	2021	12	12	0	0	NA	NA	1	0	right	2	0	0	0	0	-99	0	1	0	The patient was transfused 10 months after surgery.	3	-99	-99
634	0	NA	NA	NA	NA	NA	11	1	76	0	1	0	1	1	1	2	0	1	3	0	0	0	0	1	1	1	2021	12	11	0	0	NA	NA	1	1	right	2	0	0	0	0	0	0	0	0		3	-99	-99
635	0	NA	NA	NA	NA	NA	2	1	68	1	1	0	1	1	1	1	1	1	1	0	0	0	0	0	0	0	2021	15	2	0	0	NA	NA	1	0	right	2	1	4	0	0	0	0	0	0		3	-99	-99
636	0	NA	NA	NA	NA	NA	10	1	75	1	1	0	1	1	1	2	0	1	3	0	0	1	1	1	1	1	2021	15	10	0	0	NA	NA	1	0	right	2	0	0	0	0	0	0	0	0		3	-99	-99
638	0	NA	NA	NA	NA	NA	16	1	67	0	1	0	1	1	1	2	0	1	3	0	0	0	0	1	1	1	2021	15	11	0	0	NA	NA	1	0	left	1	0	0	0	0	-99	0	0	0		4	-99	-99
639	0	NA	NA	NA	NA	NA	12	1	62	1	1	1	1	1	1	1	1	1	3	0	0	1	1	1	1	1	2021	15	12	0	0	NA	NA	1	0	right	2	1	8	1	4	1	0	0	0		3	-99	-99
640	0	NA	NA	NA	NA	NA	5	1	79	0	4	0	1	1	1	2	0	1	1	0	0	0	0	1	1	1	2021	15	11	0	0	NA	NA	1	0	right	2	1	4	0	0	-99	0	0	0		3	-99	-99
641	0	NA	NA	NA	NA	NA	12	1	80	1	1	0	1	1	1	2	0	1	3	0	0	0	0	1	1	1	2021	20	11	0	0	NA	NA	1	0	right	2	1	4	NA	NA	-99	0	0	0		3	-99	-99
642	0	NA	NA	NA	NA	NA	16	0	55	0	1	0	0	1	1	1	1	1	3	0	0	0	0	1	1	1	2021	15	11	0	0	NA	NA	1	0	right	2	0	0	0	0	-99	0	0	0		3	-99	-99
643	0	NA	NA	NA	NA	NA	16	0	72	0	1	0	1	1	2	2	0	1	3	0	0	0	0	1	1	1	2021	15	11	0	0	NA	NA	1	0	left	1	0	0	0	0	-99	0	0	0		3	-99	-99
644	0	NA	NA	NA	NA	NA	5	1	63	0	1	0	1	1	1	6	0	1	3	0	0	0	0	1	1	1	2021	15	5	0	0	NA	NA	1	1	left	1	0	0	0	0	0	0	0	0		3	90	2
645	0	NA	NA	NA	NA	NA	15	0	75	0	1	0	1	1	2	2	0	1	2	1	0	0	0	1	1	1	2021	15	11	0	0	NA	NA	1	1	right	2	0	0	0	0	-99	0	0	0		3	-99	-99
646	0	NA	NA	NA	NA	NA	15	0	57	1	1	0	1	1	2	5	0	1	2	0	0	0	0	1	1	1	2022	15	11	0	0	NA	NA	1	0	right	2	0	0	0	0	-99	-99	0	0		3	-99	-99
648	0	NA	NA	NA	NA	NA	3	1	52	0	1	0	0	2	1	2	0	NA	3	0	0	1	1	1	1	1	2022	15	NA	0	0	NA	NA	1	0	right	2	0	0	1	2	NA	NA	NA	NA		NA	-99	-99
649	0	NA	NA	NA	NA	NA	3	1	57	1	1	0	1	1	1	5	0	2	2	0	0	0	0	1	1	1	2022	15	3	0	0	NA	NA	1	0	left	1	0	0	0	0	0	0	0	0		3	-99	-99
650	0	NA	NA	NA	NA	NA	14	0	82	1	1	0	1	1	2	5	0	2	2	0	0	0	0	0	0	0	2022	15	11	0	0	NA	NA	1	0	left	1	0	0	0	0	-99	-99	0	0		3	90	2
651	0	NA	NA	NA	NA	NA	14	1	61	1	1	0	1	1	2	5	0	1	3	0	0	0	0	1	1	1	2022	15	11	0	0	NA	NA	1	0	right	2	0	0	0	0	-99	-99	0	0		3	-99	-99
652	0	NA	NA	NA	NA	NA	0	1	75	0	1	0	1	1	2	5	0	1	3	0	0	0	0	0	0	0	2022	15	10	0	0	NA	NA	1	0	right	2	0	0	0	0	-99	-99	1	1	Transfusion - 1 day after surgery.	3	-99	-99
654	0	NA	NA	NA	NA	NA	14	0	42	1	4	0	0	1	1	1	1	1	3	0	0	0	0	1	1	1	2022	15	10	0	0	NA	NA	1	0	right	2	0	0	0	0	-99	-99	0	0		3	-99	-99
656	0	NA	NA	NA	NA	NA	14	0	49	1	1	0	1	1	2	2	0	1	2	0	0	0	0	1	1	1	2022	12	10	0	0	NA	NA	1	0	left	1	0	0	0	0	-99	0	0	0		3	-99	-99
660	0	NA	NA	NA	NA	NA	10	1	61	0	1	0	1	1	1	1	1	1	3	0	0	0	0	1	1	1	2022	15	10	0	0	NA	NA	1	0	right	2	1	4	1	6	-99	0	0	0		3	-99	-99
662	0	NA	NA	NA	NA	NA	13	0	26	1	4	1	0	1	2	5	0	1	2	0	0	0	0	1	1	1	2022	15	9	0	0	NA	NA	1	0	right	2	0	0	0	0	-99	0	0	0		2	-99	-99
666	0	NA	NA	NA	NA	NA	5	1	80	0	1	0	1	2	1	6	0	1	2	0	0	0	0	1	0	0	2022	15	5	0	0	NA	NA	1	0	right	2	0	0	0	0	0	0	0	0		4	80	2
668	0	NA	NA	NA	NA	NA	8	1	58	1	1	0	0	1	2	1	0	1	2	0	0	0	0	1	1	1	2022	15	8	0	0	NA	NA	1	0	right	2	1	4	1	4	-99	0	0	0		3	-99	-99
669	0	NA	NA	NA	NA	NA	12	0	65	1	1	0	1	1	2	1	0	1	3	0	0	1	1	1	1	1	2022	15	8	0	0	NA	NA	1	0	left	1	0	0	0	0	-99	0	1	0	The patient underwent multiple platelet transfusions 3 and 5 months post surgery.	3	-99	-99
670	0	NA	NA	NA	NA	NA	12	0	72	0	1	0	0	1	1	1	1	1	3	0	0	0	0	1	1	1	2022	15	8	0	0	NA	NA	1	0	right	2	0	0	0	0	-99	0	0	0		3	-99	-99
672	0	NA	NA	NA	NA	NA	9	1	69	1	1	0	1	1	2	5	0	1	2	0	0	0	0	1	1	1	2022	15	8	0	0	NA	NA	1	0	right	2	0	0	1	8	-99	0	0	0		3	-99	-99
674	0	NA	NA	NA	NA	NA	12	0	60	1	1	0	1	1	1	2	0	1	2	0	0	0	0	1	1	1	2022	15	7	0	0	NA	NA	1	1	right	2	0	0	0	0	-99	0	0	0		3	-99	-99
675	0	NA	NA	NA	NA	NA	12	0	55	0	1	0	1	1	1	1	1	1	3	0	0	0	0	1	0	0	2022	15	7	0	0	NA	NA	1	0	right	2	0	0	0	0	-99	0	0	0		3	80	2
676	0	NA	NA	NA	NA	NA	11	0	52	1	1	0	0	1	3	3	0	2	3	0	0	0	0	1	1	1	2022	12	7	0	0	NA	NA	1	0	right	2	0	0	0	0	-99	0	0	0		3	80	2
678	0	NA	NA	NA	NA	NA	11	0	60	1	1	0	1	1	1	5	0	1	3	0	0	0	0	1	1	1	2022	12	7	0	0	NA	NA	1	0	right	2	0	0	1	4	-99	0	0	0		3	-99	-99
679	0	NA	NA	NA	NA	NA	11	0	72	1	1	0	1	1	1	2	0	1	2	0	0	1	1	1	1	1	2022	15	6	0	0	NA	NA	1	1	right	2	0	0	1	4	-99	0	0	0		3	-99	-99
680	0	NA	NA	NA	NA	NA	11	0	56	1	1	0	1	1	2	6	0	1	3	0	0	0	0	1	1	1	2022	15	6	0	0	NA	NA	1	1	right	2	0	0	0	0	-99	0	0	0		3	80	2
683	0	NA	NA	NA	NA	NA	4	0	68	0	1	0	1	1	1	2	0	1	2	0	0	0	0	1	1	1	2022	5	6	0	0	NA	NA	1	1	right	2	0	0	0	0	-99	0	0	0		3	-99	-99
684	0	NA	NA	NA	NA	NA	10	0	68	1	1	0	1	1	2	1	0	1	3	0	0	0	0	1	1	1	2022	15	5	0	0	NA	NA	1	0	right	2	1	2	0	0	-99	0	0	0		4	-99	-99
686	0	NA	NA	NA	NA	NA	5	1	46	0	4	0	0	1	2	6	0	2	2	0	0	0	0	0	0	0	2022	15	5	0	0	NA	NA	1	0	right	2	1	2	1	4	-99	0	1	1	The patient was transfused 2 units of platelets on the day of surgery.	4	70	2
687	0	NA	NA	NA	NA	NA	10	0	65	0	1	0	1	1	1	5	0	1	3	0	0	0	0	1	0	0	2022	15	5	0	0	NA	NA	1	0	right	2	0	0	0	0	-99	0	0	0		3	-99	-99
689	0	NA	NA	NA	NA	NA	10	0	51	1	1	0	1	1	2	2	0	1	3	0	0	0	0	1	1	1	2022	15	5	0	0	NA	NA	1	0	right	2	1	4	1	8	-99	0	0	0		3	-99	-99
691	0	NA	NA	NA	NA	NA	9	0	61	0	1	0	1	1	1	1	1	1	2	0	0	0	0	1	1	1	2022	12	5	0	0	NA	NA	1	1	right	2	1	9	1	6	-99	0	0	0		3	-99	-99
692	0	NA	NA	NA	NA	NA	9	0	52	1	1	0	1	1	1	1	1	1	3	0	0	0	0	1	1	1	2022	21	5	0	0	NA	NA	1	0	-99	-99	1	2	0	0	-99	0	0	0		3	-99	-99
693	0	NA	NA	NA	NA	NA	3	0	66	0	1	0	1	1	1	5	0	1	2	0	0	0	0	0	0	0	2022	6	5	0	0	NA	NA	1	1	left	1	1	4	0	0	-99	0	0	0		3	-99	-99
694	0	NA	NA	NA	NA	NA	9	0	66	1	4	0	1	1	2	1	0	2	2	0	0	0	0	1	0	0	2022	15	5	0	0	NA	NA	1	0	right	2	1	8	1	12	-99	0	0	0		3	-99	-99
696	0	NA	NA	NA	NA	NA	7	1	67	0	1	0	1	1	1	5	0	1	3	0	0	1	1	1	1	1	2022	15	5	0	0	NA	NA	1	0	right	2	0	0	0	0	-99	0	0	0		3	-99	-99
697	0	NA	NA	NA	NA	NA	4	1	82	0	1	0	1	1	2	2	0	1	3	0	0	0	0	1	0	0	2022	15	4	0	0	NA	NA	1	0	right	2	0	0	0	0	0	-99	0	0		3	-99	-99
698	0	NA	NA	NA	NA	NA	3	0	61	0	4	0	1	1	1	2	0	1	3	0	1	0	1	1	1	1	2022	15	4	0	0	NA	NA	1	1	right	2	0	0	0	0	-99	0	0	0		3	-99	-99
699	0	NA	NA	NA	NA	NA	4	1	71	0	4	0	0	1	1	5	0	1	3	0	0	0	0	1	1	1	2022	15	4	0	0	NA	NA	1	0	right	2	1	1	0	0	-99	0	0	0		3	-99	-99
700	0	NA	NA	NA	NA	NA	3	1	60	1	1	0	1	1	1	15	0	1	3	0	0	0	0	1	1	1	2022	15	3	0	0	NA	NA	1	1	right	2	1	12	1	8	0	0	0	0		2	-99	-99
701	0	NA	NA	NA	NA	NA	4	1	70	0	1	0	0	1	1	2	0	1	3	0	0	0	0	0	0	0	2022	15	3	0	0	NA	NA	1	0	ambidextrous	3	0	0	0	0	-99	0	0	0		3	-99	-99
702	0	NA	NA	NA	NA	NA	8	0	50	1	1	0	1	1	2	1	0	1	3	0	0	1	1	1	1	1	2022	15	3	0	0	NA	NA	1	0	right	2	0	0	0	0	-99	0	0	0		3	-99	-99
703	0	NA	NA	NA	NA	NA	0	1	78	1	4	0	1	1	1	8	0	2	2	0	0	0	0	0	0	0	2022	5	3	0	0	NA	NA	1	0	-99	-99	0	0	0	0	-99	0	0	0		3	-99	-99
704	0	NA	NA	NA	NA	NA	4	0	74	0	1	0	1	1	2	1	0	1	3	0	0	0	0	1	1	1	2022	15	3	0	0	NA	NA	1	0	right	2	0	0	0	0	-99	0	0	0		3	-99	-99
707	0	NA	NA	NA	NA	NA	7	0	58	0	1	0	1	1	1	5	0	1	3	0	0	0	0	1	1	1	2022	15	2	0	0	NA	NA	1	0	right	2	1	4	1	2	-99	0	0	0		3	-99	-99
709	0	NA	NA	NA	NA	NA	7	0	69	0	1	0	1	1	1	2	0	1	3	0	0	0	0	1	1	1	2022	15	2	0	0	NA	NA	1	0	left	1	1	2	0	0	-99	0	0	0		3	90	2
711	0	NA	NA	NA	NA	NA	7	1	72	1	1	0	1	1	1	1	1	1	2	0	0	0	0	1	1	1	2022	15	2	0	0	NA	NA	1	0	right	2	1	4	0	0	-99	0	0	0		3	-99	-99
712	0	NA	NA	NA	NA	NA	0	0	73	1	1	0	1	1	2	2	0	1	3	0	0	0	0	0	0	0	2022	3	2	0	0	NA	NA	1	0	right	2	0	0	0	0	-99	0	0	0		2	-99	-99
714	0	NA	NA	NA	NA	NA	7	0	23	0	1	0	0	1	2	1	0	2	2	0	0	0	0	0	1	0	2022	15	2	0	0	NA	NA	1	0	right	2	1	2	1	1	-99	0	0	0		1	90	2
717	0	NA	NA	NA	NA	NA	7	0	54	1	1	0	1	1	2	2	0	1	2	0	0	0	0	1	1	1	2022	15	2	0	0	NA	NA	1	0	right	2	0	0	0	0	-99	0	0	0		3	-99	-99
719	0	NA	NA	NA	NA	NA	6	0	54	1	1	0	1	1	2	2	0	1	3	0	0	0	0	1	1	1	2022	15	2	0	0	NA	NA	1	0	right	2	0	0	0	0	-99	0	0	0		3	-99	-99
720	0	NA	NA	NA	NA	NA	6	1	79	1	1	0	1	1	1	5	0	1	3	0	0	1	1	0	0	0	2022	13	2	0	0	NA	NA	1	1	right	2	1	8	0	0	-99	0	0	0		3	-99	-99
722	0	NA	NA	NA	NA	NA	0	1	85	1	4	0	-99	1	2	1	0	1	3	0	0	0	0	0	0	0	2022	15	1	1	0	NA	NA	1	0	right	2	0	0	0	0	-99	0	0	0		4	-99	-99
725	0	NA	NA	NA	NA	NA	6	0	45	0	4	1	1	1	2	8	0	2	2	0	1	0	1	1	1	1	2022	15	1	0	0	NA	NA	1	1	right	2	1	4	NA	NA	-99	0	0	0		3	80	2
727	0	NA	NA	NA	NA	NA	6	0	65	1	1	0	1	1	2	1	0	1	3	0	0	0	0	1	1	1	2022	15	1	0	0	NA	NA	1	1	right	2	0	0	NA	NA	-99	0	0	0		2	90	2
728	0	NA	NA	NA	NA	NA	0	0	61	0	1	0	1	1	1	2	0	1	3	0	0	0	0	0	0	0	2022	15	1	0	0	NA	NA	1	0	Right	2	0	0	NA	NA	-99	0	0	0		3	-99	-99
NA	NA	NA	NA	NA	NA	NA	NA	NA	NA	NA	NA	NA	NA	NA	NA	NA	NA	NA	NA	NA	NA	NA	NA	NA	NA	NA	NA	NA	NA	NA	NA	NA	NA	NA	NA		NA	NA	NA	NA	NA	NA	NA	NA	NA		NA	NA	NA
NA	NA	NA	NA	NA	NA	NA	NA	NA	NA	NA	NA	NA	NA	NA	NA	NA	NA	NA	NA	NA	NA	NA	NA	NA	NA	NA	NA	NA	NA	NA	NA	NA	NA	NA	NA		NA	NA	NA	NA	NA	NA	NA	NA	NA		NA	NA	NA
NA	NA	NA	NA	NA	NA	NA	NA	NA	NA	NA	NA	NA	NA	NA	NA	NA	NA	NA	NA	NA	NA	NA	NA	NA	NA	NA	NA	NA	NA	NA	NA	NA	NA	NA	NA		NA	NA	NA	NA	NA	NA	NA	NA	NA		NA	NA	NA
NA	NA	NA	NA	NA	NA	NA	NA	NA	NA	NA	NA	NA	NA	NA	NA	NA	NA	NA	NA	NA	NA	NA	NA	NA	NA	NA	NA	NA	NA	NA	NA	NA	NA	NA	NA		NA	NA	NA	NA	NA	NA	NA	NA	NA		NA	NA	NA
NA	NA	NA	NA	NA	NA	NA	NA	NA	NA	NA	NA	NA	NA	NA	NA	NA	NA	NA	NA	NA	NA	NA	NA	NA	NA	NA	NA	NA	NA	NA	NA	NA	NA	NA	NA		NA	NA	NA	NA	NA	NA	NA	NA	NA		NA	NA	NA
NA	NA	NA	NA	NA	NA	NA	NA	NA	NA	NA	NA	NA	NA	NA	NA	NA	NA	NA	NA	NA	NA	NA	NA	NA	NA	NA	NA	NA	NA	NA	NA	NA	NA	NA	NA		NA	NA	NA	NA	NA	NA	NA	NA	NA		NA	NA	NA
NA	NA	NA	NA	NA	NA	NA	NA	NA	NA	NA	NA	NA	NA	NA	NA	NA	NA	NA	NA	NA	NA	NA	NA	NA	NA	NA	NA	NA	NA	NA	NA	NA	NA	NA	NA		NA	NA	NA	NA	NA	NA	NA	NA	NA		NA	NA	NA
NA	NA	NA	NA	NA	NA	NA	NA	NA	NA	NA	NA	NA	NA	NA	NA	NA	NA	NA	NA	NA	NA	NA	NA	NA	NA	NA	NA	NA	NA	NA	NA	NA	NA	NA	NA		NA	NA	NA	NA	NA	NA	NA	NA	NA		NA	NA	NA
NA	NA	NA	NA	NA	NA	NA	NA	NA	NA	NA	NA	NA	NA	NA	NA	NA	NA	NA	NA	NA	NA	NA	NA	NA	NA	NA	NA	NA	NA	NA	NA	NA	NA	NA	NA		NA	NA	NA	NA	NA	NA	NA	NA	NA		NA	NA	NA
NA	NA	NA	NA	NA	NA	NA	NA	NA	NA	NA	NA	NA	NA	NA	NA	NA	NA	NA	NA	NA	NA	NA	NA	NA	NA	NA	NA	NA	NA	NA	NA	NA	NA	NA	NA		NA	NA	NA	NA	NA	NA	NA	NA	NA		NA	NA	NA
NA	NA	NA	NA	NA	NA	NA	NA	NA	NA	NA	NA	NA	NA	NA	NA	NA	NA	NA	NA	NA	NA	NA	NA	NA	NA	NA	NA	NA	NA	NA	NA	NA	NA	NA	NA		NA	NA	NA	NA	NA	NA	NA	NA	NA		NA	NA	NA
NA	NA	NA	NA	NA	NA	NA	NA	NA	NA	NA	NA	NA	NA	NA	NA	NA	NA	NA	NA	NA	NA	NA	NA	NA	NA	NA	NA	NA	NA	NA	NA	NA	NA	NA	NA		NA	NA	NA	NA	NA	NA	NA	NA	NA		NA	NA	NA
NA	NA	NA	NA	NA	NA	NA	NA	NA	NA	NA	NA	NA	NA	NA	NA	NA	NA	NA	NA	NA	NA	NA	NA	NA	NA	NA	NA	NA	NA	NA	NA	NA	NA	NA	NA		NA	NA	NA	NA	NA	NA	NA	NA	NA		NA	NA	NA
NA	NA	NA	NA	NA	NA	NA	NA	NA	NA	NA	NA	NA	NA	NA	NA	NA	NA	NA	NA	NA	NA	NA	NA	NA	NA	NA	NA	NA	NA	NA	NA	NA	NA	NA	NA		NA	NA	NA	NA	NA	NA	NA	NA	NA		NA	NA	NA
NA	NA	NA	NA	NA	NA	NA	NA	NA	NA	NA	NA	NA	NA	NA	NA	NA	NA	NA	NA	NA	NA	NA	NA	NA	NA	NA	NA	NA	NA	NA	NA	NA	NA	NA	NA		NA	NA	NA	NA	NA	NA	NA	NA	NA		NA	NA	NA
NA	NA	NA	NA	NA	NA	NA	NA	NA	NA	NA	NA	NA	NA	NA	NA	NA	NA	NA	NA	NA	NA	NA	NA	NA	NA	NA	NA	NA	NA	NA	NA	NA	NA	NA	NA		NA	NA	NA	NA	NA	NA	NA	NA	NA		NA	NA	NA
NA	NA	NA	NA	NA	NA	NA	NA	NA	NA	NA	NA	NA	NA	NA	NA	NA	NA	NA	NA	NA	NA	NA	NA	NA	NA	NA	NA	NA	NA	NA	NA	NA	NA	NA	NA		NA	NA	NA	NA	NA	NA	NA	NA	NA		NA	NA	NA
NA	NA	NA	NA	NA	NA	NA	NA	NA	NA	NA	NA	NA	NA	NA	NA	NA	NA	NA	NA	NA	NA	NA	NA	NA	NA	NA	NA	NA	NA	NA	NA	NA	NA	NA	NA		NA	NA	NA	NA	NA	NA	NA	NA	NA		NA	NA	NA
NA	NA	NA	NA	NA	NA	NA	NA	NA	NA	NA	NA	NA	NA	NA	NA	NA	NA	NA	NA	NA	NA	NA	NA	NA	NA	NA	NA	NA	NA	NA	NA	NA	NA	NA	NA		NA	NA	NA	NA	NA	NA	NA	NA	NA		NA	NA	NA
NA	NA	NA	NA	NA	NA	NA	NA	NA	NA	NA	NA	NA	NA	NA	NA	NA	NA	NA	NA	NA	NA	NA	NA	NA	NA	NA	NA	NA	NA	NA	NA	NA	NA	NA	NA		NA	NA	NA	NA	NA	NA	NA	NA	NA		NA	NA	NA
NA	NA	NA	NA	NA	NA	NA	NA	NA	NA	NA	NA	NA	NA	NA	NA	NA	NA	NA	NA	NA	NA	NA	NA	NA	NA	NA	NA	NA	NA	NA	NA	NA	NA	NA	NA		NA	NA	NA	NA	NA	NA	NA	NA	NA		NA	NA	NA
NA	NA	NA	NA	NA	NA	NA	NA	NA	NA	NA	NA	NA	NA	NA	NA	NA	NA	NA	NA	NA	NA	NA	NA	NA	NA	NA	NA	NA	NA	NA	NA	NA	NA	NA	NA		NA	NA	NA	NA	NA	NA	NA	NA	NA		NA	NA	NA
NA	NA	NA	NA	NA	NA	NA	NA	NA	NA	NA	NA	NA	NA	NA	NA	NA	NA	NA	NA	NA	NA	NA	NA	NA	NA	NA	NA	NA	NA	NA	NA	NA	NA	NA	NA		NA	NA	NA	NA	NA	NA	NA	NA	NA		NA	NA	NA
NA	NA	NA	NA	NA	NA	NA	NA	NA	NA	NA	NA	NA	NA	NA	NA	NA	NA	NA	NA	NA	NA	NA	NA	NA	NA	NA	NA	NA	NA	NA	NA	NA	NA	NA	NA		NA	NA	NA	NA	NA	NA	NA	NA	NA		NA	NA	NA
NA	NA	NA	NA	NA	NA	NA	NA	NA	NA	NA	NA	NA	NA	NA	NA	NA	NA	NA	NA	NA	NA	NA	NA	NA	NA	NA	NA	NA	NA	NA	NA	NA	NA	NA	NA		NA	NA	NA	NA	NA	NA	NA	NA	NA		NA	NA	NA
NA	NA	NA	NA	NA	NA	NA	NA	NA	NA	NA	NA	NA	NA	NA	NA	NA	NA	NA	NA	NA	NA	NA	NA	NA	NA	NA	NA	NA	NA	NA	NA	NA	NA	NA	NA		NA	NA	NA	NA	NA	NA	NA	NA	NA		NA	NA	NA
NA	NA	NA	NA	NA	NA	NA	NA	NA	NA	NA	NA	NA	NA	NA	NA	NA	NA	NA	NA	NA	NA	NA	NA	NA	NA	NA	NA	NA	NA	NA	NA	NA	NA	NA	NA		NA	NA	NA	NA	NA	NA	NA	NA	NA		NA	NA	NA
NA	NA	NA	NA	NA	NA	NA	NA	NA	NA	NA	NA	NA	NA	NA	NA	NA	NA	NA	NA	NA	NA	NA	NA	NA	NA	NA	NA	NA	NA	NA	NA	NA	NA	NA	NA		NA	NA	NA	NA	NA	NA	NA	NA	NA		NA	NA	NA
NA	NA	NA	NA	NA	NA	NA	NA	NA	NA	NA	NA	NA	NA	NA	NA	NA	NA	NA	NA	NA	NA	NA	NA	NA	NA	NA	NA	NA	NA	NA	NA	NA	NA	NA	NA		NA	NA	NA	NA	NA	NA	NA	NA	NA		NA	NA	NA
NA	NA	NA	NA	NA	NA	NA	NA	NA	NA	NA	NA	NA	NA	NA	NA	NA	NA	NA	NA	NA	NA	NA	NA	NA	NA	NA	NA	NA	NA	NA	NA	NA	NA	NA	NA		NA	NA	NA	NA	NA	NA	NA	NA	NA		NA	NA	NA
NA	NA	NA	NA	NA	NA	NA	NA	NA	NA	NA	NA	NA	NA	NA	NA	NA	NA	NA	NA	NA	NA	NA	NA	NA	NA	NA	NA	NA	NA	NA	NA	NA	NA	NA	NA		NA	NA	NA	NA	NA	NA	NA	NA	NA		NA	NA	NA
NA	NA	NA	NA	NA	NA	NA	NA	NA	NA	NA	NA	NA	NA	NA	NA	NA	NA	NA	NA	NA	NA	NA	NA	NA	NA	NA	NA	NA	NA	NA	NA	NA	NA	NA	NA		NA	NA	NA	NA	NA	NA	NA	NA	NA		NA	NA	NA
NA	NA	NA	NA	NA	NA	NA	NA	NA	NA	NA	NA	NA	NA	NA	NA	NA	NA	NA	NA	NA	NA	NA	NA	NA	NA	NA	NA	NA	NA	NA	NA	NA	NA	NA	NA		NA	NA	NA	NA	NA	NA	NA	NA	NA		NA	NA	NA
NA	NA	NA	NA	NA	NA	NA	NA	NA	NA	NA	NA	NA	NA	NA	NA	NA	NA	NA	NA	NA	NA	NA	NA	NA	NA	NA	NA	NA	NA	NA	NA	NA	NA	NA	NA		NA	NA	NA	NA	NA	NA	NA	NA	NA		NA	NA	NA
NA	NA	NA	NA	NA	NA	NA	NA	NA	NA	NA	NA	NA	NA	NA	NA	NA	NA	NA	NA	NA	NA	NA	NA	NA	NA	NA	NA	NA	NA	NA	NA	NA	NA	NA	NA		NA	NA	NA	NA	NA	NA	NA	NA	NA		NA	NA	NA
NA	NA	NA	NA	NA	NA	NA	NA	NA	NA	NA	NA	NA	NA	NA	NA	NA	NA	NA	NA	NA	NA	NA	NA	NA	NA	NA	NA	NA	NA	NA	NA	NA	NA	NA	NA		NA	NA	NA	NA	NA	NA	NA	NA	NA		NA	NA	NA
NA	NA	NA	NA	NA	NA	NA	NA	NA	NA	NA	NA	NA	NA	NA	NA	NA	NA	NA	NA	NA	NA	NA	NA	NA	NA	NA	NA	NA	NA	NA	NA	NA	NA	NA	NA		NA	NA	NA	NA	NA	NA	NA	NA	NA		NA	NA	NA
NA	NA	NA	NA	NA	NA	NA	NA	NA	NA	NA	NA	NA	NA	NA	NA	NA	NA	NA	NA	NA	NA	NA	NA	NA	NA	NA	NA	NA	NA	NA	NA	NA	NA	NA	NA		NA	NA	NA	NA	NA	NA	NA	NA	NA		NA	NA	NA
NA	NA	NA	NA	NA	NA	NA	NA	NA	NA	NA	NA	NA	NA	NA	NA	NA	NA	NA	NA	NA	NA	NA	NA	NA	NA	NA	NA	NA	NA	NA	NA	NA	NA	NA	NA		NA	NA	NA	NA	NA	NA	NA	NA	NA		NA	NA	NA
NA	NA	NA	NA	NA	NA	NA	NA	NA	NA	NA	NA	NA	NA	NA	NA	NA	NA	NA	NA	NA	NA	NA	NA	NA	NA	NA	NA	NA	NA	NA	NA	NA	NA	NA	NA		NA	NA	NA	NA	NA	NA	NA	NA	NA		NA	NA	NA
NA	NA	NA	NA	NA	NA	NA	NA	NA	NA	NA	NA	NA	NA	NA	NA	NA	NA	NA	NA	NA	NA	NA	NA	NA	NA	NA	NA	NA	NA	NA	NA	NA	NA	NA	NA		NA	NA	NA	NA	NA	NA	NA	NA	NA		NA	NA	NA
NA	NA	NA	NA	NA	NA	NA	NA	NA	NA	NA	NA	NA	NA	NA	NA	NA	NA	NA	NA	NA	NA	NA	NA	NA	NA	NA	NA	NA	NA	NA	NA	NA	NA	NA	NA		NA	NA	NA	NA	NA	NA	NA	NA	NA		NA	NA	NA
NA	NA	NA	NA	NA	NA	NA	NA	NA	NA	NA	NA	NA	NA	NA	NA	NA	NA	NA	NA	NA	NA	NA	NA	NA	NA	NA	NA	NA	NA	NA	NA	NA	NA	NA	NA		NA	NA	NA	NA	NA	NA	NA	NA	NA		NA	NA	NA
NA	NA	NA	NA	NA	NA	NA	NA	NA	NA	NA	NA	NA	NA	NA	NA	NA	NA	NA	NA	NA	NA	NA	NA	NA	NA	NA	NA	NA	NA	NA	NA	NA	NA	NA	NA		NA	NA	NA	NA	NA	NA	NA	NA	NA		NA	NA	NA
NA	NA	NA	NA	NA	NA	NA	NA	NA	NA	NA	NA	NA	NA	NA	NA	NA	NA	NA	NA	NA	NA	NA	NA	NA	NA	NA	NA	NA	NA	NA	NA	NA	NA	NA	NA		NA	NA	NA	NA	NA	NA	NA	NA	NA		NA	NA	NA
NA	NA	NA	NA	NA	NA	NA	NA	NA	NA	NA	NA	NA	NA	NA	NA	NA	NA	NA	NA	NA	NA	NA	NA	NA	NA	NA	NA	NA	NA	NA	NA	NA	NA	NA	NA		NA	NA	NA	NA	NA	NA	NA	NA	NA		NA	NA	NA
NA	NA	NA	NA	NA	NA	NA	NA	NA	NA	NA	NA	NA	NA	NA	NA	NA	NA	NA	NA	NA	NA	NA	NA	NA	NA	NA	NA	NA	NA	NA	NA	NA	NA	NA	NA		NA	NA	NA	NA	NA	NA	NA	NA	NA		NA	NA	NA
NA	NA	NA	NA	NA	NA	NA	NA	NA	NA	NA	NA	NA	NA	NA	NA	NA	NA	NA	NA	NA	NA	NA	NA	NA	NA	NA	NA	NA	NA	NA	NA	NA	NA	NA	NA		NA	NA	NA	NA	NA	NA	NA	NA	NA		NA	NA	NA
NA	NA	NA	NA	NA	NA	NA	NA	NA	NA	NA	NA	NA	NA	NA	NA	NA	NA	NA	NA	NA	NA	NA	NA	NA	NA	NA	NA	NA	NA	NA	NA	NA	NA	NA	NA		NA	NA	NA	NA	NA	NA	NA	NA	NA		NA	NA	NA
NA	NA	NA	NA	NA	NA	NA	NA	NA	NA	NA	NA	NA	NA	NA	NA	NA	NA	NA	NA	NA	NA	NA	NA	NA	NA	NA	NA	NA	NA	NA	NA	NA	NA	NA	NA		NA	NA	NA	NA	NA	NA	NA	NA	NA		NA	NA	NA
NA	NA	NA	NA	NA	NA	NA	NA	NA	NA	NA	NA	NA	NA	NA	NA	NA	NA	NA	NA	NA	NA	NA	NA	NA	NA	NA	NA	NA	NA	NA	NA	NA	NA	NA	NA		NA	NA	NA	NA	NA	NA	NA	NA	NA		NA	NA	NA
NA	NA	NA	NA	NA	NA	NA	NA	NA	NA	NA	NA	NA	NA	NA	NA	NA	NA	NA	NA	NA	NA	NA	NA	NA	NA	NA	NA	NA	NA	NA	NA	NA	NA	NA	NA		NA	NA	NA	NA	NA	NA	NA	NA	NA		NA	NA	NA
NA	NA	NA	NA	NA	NA	NA	NA	NA	NA	NA	NA	NA	NA	NA	NA	NA	NA	NA	NA	NA	NA	NA	NA	NA	NA	NA	NA	NA	NA	NA	NA	NA	NA	NA	NA		NA	NA	NA	NA	NA	NA	NA	NA	NA		NA	NA	NA
NA	NA	NA	NA	NA	NA	NA	NA	NA	NA	NA	NA	NA	NA	NA	NA	NA	NA	NA	NA	NA	NA	NA	NA	NA	NA	NA	NA	NA	NA	NA	NA	NA	NA	NA	NA		NA	NA	NA	NA	NA	NA	NA	NA	NA		NA	NA	NA
NA	NA	NA	NA	NA	NA	NA	NA	NA	NA	NA	NA	NA	NA	NA	NA	NA	NA	NA	NA	NA	NA	NA	NA	NA	NA	NA	NA	NA	NA	NA	NA	NA	NA	NA	NA		NA	NA	NA	NA	NA	NA	NA	NA	NA		NA	NA	NA
NA	NA	NA	NA	NA	NA	NA	NA	NA	NA	NA	NA	NA	NA	NA	NA	NA	NA	NA	NA	NA	NA	NA	NA	NA	NA	NA	NA	NA	NA	NA	NA	NA	NA	NA	NA		NA	NA	NA	NA	NA	NA	NA	NA	NA		NA	NA	NA
NA	NA	NA	NA	NA	NA	NA	NA	NA	NA	NA	NA	NA	NA	NA	NA	NA	NA	NA	NA	NA	NA	NA	NA	NA	NA	NA	NA	NA	NA	NA	NA	NA	NA	NA	NA		NA	NA	NA	NA	NA	NA	NA	NA	NA		NA	NA	NA
NA	NA	NA	NA	NA	NA	NA	NA	NA	NA	NA	NA	NA	NA	NA	NA	NA	NA	NA	NA	NA	NA	NA	NA	NA	NA	NA	NA	NA	NA	NA	NA	NA	NA	NA	NA		NA	NA	NA	NA	NA	NA	NA	NA	NA		NA	NA	NA
NA	NA	NA	NA	NA	NA	NA	NA	NA	NA	NA	NA	NA	NA	NA	NA	NA	NA	NA	NA	NA	NA	NA	NA	NA	NA	NA	NA	NA	NA	NA	NA	NA	NA	NA	NA		NA	NA	NA	NA	NA	NA	NA	NA	NA		NA	NA	NA
NA	NA	NA	NA	NA	NA	NA	NA	NA	NA	NA	NA	NA	NA	NA	NA	NA	NA	NA	NA	NA	NA	NA	NA	NA	NA	NA	NA	NA	NA	NA	NA	NA	NA	NA	NA		NA	NA	NA	NA	NA	NA	NA	NA	NA		NA	NA	NA
NA	NA	NA	NA	NA	NA	NA	NA	NA	NA	NA	NA	NA	NA	NA	NA	NA	NA	NA	NA	NA	NA	NA	NA	NA	NA	NA	NA	NA	NA	NA	NA	NA	NA	NA	NA		NA	NA	NA	NA	NA	NA	NA	NA	NA		NA	NA	NA
NA	NA	NA	NA	NA	NA	NA	NA	NA	NA	NA	NA	NA	NA	NA	NA	NA	NA	NA	NA	NA	NA	NA	NA	NA	NA	NA	NA	NA	NA	NA	NA	NA	NA	NA	NA		NA	NA	NA	NA	NA	NA	NA	NA	NA		NA	NA	NA
NA	NA	NA	NA	NA	NA	NA	NA	NA	NA	NA	NA	NA	NA	NA	NA	NA	NA	NA	NA	NA	NA	NA	NA	NA	NA	NA	NA	NA	NA	NA	NA	NA	NA	NA	NA		NA	NA	NA	NA	NA	NA	NA	NA	NA		NA	NA	NA
NA	NA	NA	NA	NA	NA	NA	NA	NA	NA	NA	NA	NA	NA	NA	NA	NA	NA	NA	NA	NA	NA	NA	NA	NA	NA	NA	NA	NA	NA	NA	NA	NA	NA	NA	NA		NA	NA	NA	NA	NA	NA	NA	NA	NA		NA	NA	NA
NA	NA	NA	NA	NA	NA	NA	NA	NA	NA	NA	NA	NA	NA	NA	NA	NA	NA	NA	NA	NA	NA	NA	NA	NA	NA	NA	NA	NA	NA	NA	NA	NA	NA	NA	NA		NA	NA	NA	NA	NA	NA	NA	NA	NA		NA	NA	NA
NA	NA	NA	NA	NA	NA	NA	NA	NA	NA	NA	NA	NA	NA	NA	NA	NA	NA	NA	NA	NA	NA	NA	NA	NA	NA	NA	NA	NA	NA	NA	NA	NA	NA	NA	NA		NA	NA	NA	NA	NA	NA	NA	NA	NA		NA	NA	NA
NA	NA	NA	NA	NA	NA	NA	NA	NA	NA	NA	NA	NA	NA	NA	NA	NA	NA	NA	NA	NA	NA	NA	NA	NA	NA	NA	NA	NA	NA	NA	NA	NA	NA	NA	NA		NA	NA	NA	NA	NA	NA	NA	NA	NA		NA	NA	NA
NA	NA	NA	NA	NA	NA	NA	NA	NA	NA	NA	NA	NA	NA	NA	NA	NA	NA	NA	NA	NA	NA	NA	NA	NA	NA	NA	NA	NA	NA	NA	NA	NA	NA	NA	NA		NA	NA	NA	NA	NA	NA	NA	NA	NA		NA	NA	NA
NA	NA	NA	NA	NA	NA	NA	NA	NA	NA	NA	NA	NA	NA	NA	NA	NA	NA	NA	NA	NA	NA	NA	NA	NA	NA	NA	NA	NA	NA	NA	NA	NA	NA	NA	NA		NA	NA	NA	NA	NA	NA	NA	NA	NA		NA	NA	NA
NA	NA	NA	NA	NA	NA	NA	NA	NA	NA	NA	NA	NA	NA	NA	NA	NA	NA	NA	NA	NA	NA	NA	NA	NA	NA	NA	NA	NA	NA	NA	NA	NA	NA	NA	NA		NA	NA	NA	NA	NA	NA	NA	NA	NA		NA	NA	NA
NA	NA	NA	NA	NA	NA	NA	NA	NA	NA	NA	NA	NA	NA	NA	NA	NA	NA	NA	NA	NA	NA	NA	NA	NA	NA	NA	NA	NA	NA	NA	NA	NA	NA	NA	NA		NA	NA	NA	NA	NA	NA	NA	NA	NA		NA	NA	NA
NA	NA	NA	NA	NA	NA	NA	NA	NA	NA	NA	NA	NA	NA	NA	NA	NA	NA	NA	NA	NA	NA	NA	NA	NA	NA	NA	NA	NA	NA	NA	NA	NA	NA	NA	NA		NA	NA	NA	NA	NA	NA	NA	NA	NA		NA	NA	NA
NA	NA	NA	NA	NA	NA	NA	NA	NA	NA	NA	NA	NA	NA	NA	NA	NA	NA	NA	NA	NA	NA	NA	NA	NA	NA	NA	NA	NA	NA	NA	NA	NA	NA	NA	NA		NA	NA	NA	NA	NA	NA	NA	NA	NA		NA	NA	NA
NA	NA	NA	NA	NA	NA	NA	NA	NA	NA	NA	NA	NA	NA	NA	NA	NA	NA	NA	NA	NA	NA	NA	NA	NA	NA	NA	NA	NA	NA	NA	NA	NA	NA	NA	NA		NA	NA	NA	NA	NA	NA	NA	NA	NA		NA	NA	NA
NA	NA	NA	NA	NA	NA	NA	NA	NA	NA	NA	NA	NA	NA	NA	NA	NA	NA	NA	NA	NA	NA	NA	NA	NA	NA	NA	NA	NA	NA	NA	NA	NA	NA	NA	NA		NA	NA	NA	NA	NA	NA	NA	NA	NA		NA	NA	NA
NA	NA	NA	NA	NA	NA	NA	NA	NA	NA	NA	NA	NA	NA	NA	NA	NA	NA	NA	NA	NA	NA	NA	NA	NA	NA	NA	NA	NA	NA	NA	NA	NA	NA	NA	NA		NA	NA	NA	NA	NA	NA	NA	NA	NA		NA	NA	NA
NA	NA	NA	NA	NA	NA	NA	NA	NA	NA	NA	NA	NA	NA	NA	NA	NA	NA	NA	NA	NA	NA	NA	NA	NA	NA	NA	NA	NA	NA	NA	NA	NA	NA	NA	NA		NA	NA	NA	NA	NA	NA	NA	NA	NA		NA	NA	NA
NA	NA	NA	NA	NA	NA	NA	NA	NA	NA	NA	NA	NA	NA	NA	NA	NA	NA	NA	NA	NA	NA	NA	NA	NA	NA	NA	NA	NA	NA	NA	NA	NA	NA	NA	NA		NA	NA	NA	NA	NA	NA	NA	NA	NA		NA	NA	NA
[truncated: 60 more columns]

## Sheet: Fig 1a
	Cox Regression
	Notes
	Output Created		27-JUL-2024 21:45:42
	Comments
	Input	Data	/Users/jakobgerstl/Dropbox/BWH/Active Projects/GBM Gabapentin/Analysis/SPSS GBM Gaba/GBM_TSP1.sav
		Active Dataset	DataSet1
		Filter	<none>
		Weight	<none>
		Split File	<none>
		N of Rows in Working Data File	771
	Missing Value Handling	Definition of Missing	User-defined missing values are treated as missing.
	Syntax		COXREG TIME_TO_EVENT /STATUS=EVENT_yesno(1) /PATTERN BY GabapentinPostDiagnosis0No1Yes /CONTRAST (GabapentinPostDiagnosis0No1Yes)=Indicator(1) /METHOD=ENTER GabapentinPostDiagnosis0No1Yes Age_at_surgery Sex Race MGMT_dichotomized EOR_new_coded Keppra_postop Other_AED_postop KPS_Preop_categorized /PLOT SURVIVAL /PRINT=CI(95) /CRITERIA=PIN(.05) POUT(.10) ITERATE(20).
	Resources	Processor Time	00:00:00.17
		Elapsed Time	00:00:00.00
	Case Processing Summary
			N	Percent
	Cases available in analysis	Eventa	586	0.760052
		Censored	107	0.138781
		Total	693	0.898833
	Cases dropped	Cases with missing values	78	0.101167
		Cases with negative time	0	0
		Censored cases before the earliest event in a stratum	0	0
		Total	78	0.101167
	Total		771	1
	a. Dependent Variable: Number of months until death/censoring (time survival)
	Categorical Variable Codingsa
			Frequency	(1)
	Gabapentin Post-Diagnosis (0 = No, 1 = Yes)b	0	590	0
		1	103	1
	a. Category variable: Gabapentin Post-Diagnosis (0 = No, 1 = Yes) (GabapentinPostDiagnosis0No1Yes)
	b. Indicator Parameter Coding
	Block 0: Beginning Block
	Omnibus Tests of Model Coefficients
	-2 Log Likelihood
	6572.17
	Block 1: Method = Enter
	Omnibus Tests of Model Coefficientsa
	-2 Log Likelihood	Overall (score)			Change From Previous Step			Change From Previous Block
		Chi-square	df	Sig.	Chi-square	df	Sig.	Chi-square	df	Sig.
	6483.84	89.2159	9	2.3385e-15	88.3247	9	3.52826e-15	88.3247	9	3.52826e-15
	a. Beginning Block Number 1. Method = Enter
	Variables in the Equation
		B	SE	Wald	df	Sig.	Exp(B)	95.0% CI for Exp(B)
								Lower	Upper
	Gabapentin Post-Diagnosis (0 = No, 1 = Yes)	-0.428577	0.127096	11.3708	1	0.000746083	0.651435	0.507793	0.835711
	Age at time of surgery (calculated as surgerydate - dob)	0.031995	0.00400263	63.8959	1	1.31172e-15	1.03251	1.02444	1.04064
	Sex	-0.0100581	0.0843734	0.0142109	1	0.905109	0.989992	0.839099	1.16802
	Race	0.0315129	0.0509047	0.383233	1	0.535878	1.03201	0.934019	1.14029
	MGMT_dichotomized	-0.00428827	0.00191052	5.03801	1	0.0247969	0.995721	0.991999	0.999456
	EOR_new_coded	-0.0159416	0.00610513	6.81832	1	0.00902276	0.984185	0.972478	0.996032
	Keppra_postop	-0.131166	0.250924	0.273247	1	0.601162	0.877072	0.53635	1.43424
	Other_AED_postop	-0.00156974	0.0988182	0.000252338	1	0.987326	0.998431	0.822629	1.2118
	KPS_Preop_categorized	0.00108817	0.00126476	0.740237	1	0.389585	1.00109	0.99861	1.00357
	Covariate Means and Pattern Values
		Mean	Pattern
			1	2
	Gabapentin Post-Diagnosis (0 = No, 1 = Yes)	0.148629	0	1
	Age at time of surgery (calculated as surgerydate - dob)	64.254	64.254	64.254
	Sex	0.458874	0.458874	0.458874
	Race	1.27706	1.27706	1.27706
	MGMT_dichotomized	-3.88023	-3.88023	-3.88023
	EOR_new_coded	2.11544	2.11544	2.11544
	Keppra_postop	0.968254	0.968254	0.968254
	Other_AED_postop	0.240981	0.240981	0.240981
	KPS_Preop_categorized	-86.4791	-86.4791	-86.4791

## Sheet: Fig 2
	Cox Regression
	Notes
	Output Created		27-JUL-2024 19:39:21
	Comments
	Input	Data	/Users/jakobgerstl/Dropbox/BWH/Active Projects/GBM Gabapentin/Analysis/SPSS GBM Gaba/GBM_TSP1.sav
		Active Dataset	DataSet1
		Filter	<none>
		Weight	<none>
		Split File	<none>
		N of Rows in Working Data File	775
	Missing Value Handling	Definition of Missing	User-defined missing values are treated as missing.
	Syntax		COXREG TIME_TO_EVENT /STATUS=EVENT_yesno(1) /STRATA=TSP1_High_Low /PATTERN BY GabapentinPostDiagnosis0No1Yes /CONTRAST (GabapentinPostDiagnosis0No1Yes)=Indicator(1) /METHOD=ENTER GabapentinPostDiagnosis0No1Yes Age_at_surgery Sex Race MGMT_dichotomized EOR_new_coded /PLOT SURVIVAL /PRINT=CI(95) /CRITERIA=PIN(.05) POUT(.10) ITERATE(20).
	Resources	Processor Time	00:00:00.35
		Elapsed Time	00:00:00.00
	Case Processing Summary
			N	Percent
	Cases available in analysis	Eventa	150	0.193548
		Censored	41	0.0529032
		Total	191	0.246452
	Cases dropped	Cases with missing values	584	0.753548
		Cases with negative time	0	0
		Censored cases before the earliest event in a stratum	0	0
		Total	584	0.753548
	Total		775	1
	a. Dependent Variable: Number of months until death/censoring (time survival)
	Stratum Statusa
	Stratum	Strata label	Event	Censored	Censored Percent
	0	Low	80	19	0.191919
	1	High	70	22	0.23913
	Total		150	41	0.21466
	a. The strata variable is : High = TSP1 3-4; Low = TSP1 0-2
	Categorical Variable Codingsa
			Frequency	(1)
	Gabapentin Post-Diagnosis (0 = No, 1 = Yes)b	0	96	0
		1	95	1
	a. Category variable: Gabapentin Post-Diagnosis (0 = No, 1 = Yes) (GabapentinPostDiagnosis0No1Yes)
	b. Indicator Parameter Coding
	Block 0: Beginning Block
	Omnibus Tests of Model Coefficients
	-2 Log Likelihood
	1096.96
	Block 1: Method = Enter
	Omnibus Tests of Model Coefficientsa
	-2 Log Likelihood	Overall (score)			Change From Previous Step			Change From Previous Block
		Chi-square	df	Sig.	Chi-square	df	Sig.	Chi-square	df	Sig.
	1077.63	19.9535	6	0.00282263	19.3278	6	0.00364441	19.3278	6	0.00364441
	a. Beginning Block Number 1. Method = Enter
	Variables in the Equation
		B	SE	Wald	df	Sig.	Exp(B)	95.0% CI for Exp(B)
								Lower	Upper
	Gabapentin Post-Diagnosis (0 = No, 1 = Yes)	-0.326124	0.17072	3.64917	1	0.0560971	0.721716	0.516474	1.00852
	Age at time of surgery (calculated as surgerydate - dob)	0.0232291	0.00798495	8.46289	1	0.00362465	1.0235	1.00761	1.03964
	Sex	-0.0772563	0.171144	0.203772	1	0.651693	0.925653	0.661866	1.29457
	Race	-0.0100004	0.113036	0.00782707	1	0.929503	0.990049	0.793305	1.23559
	MGMT_dichotomized	0.00111092	0.00707591	0.0246491	1	0.875245	1.00111	0.987323	1.01509
	EOR_new_coded	-0.405486	0.138058	8.62642	1	0.00331323	0.666652	0.508609	0.873805
	Covariate Means and Pattern Values
		Mean	Pattern
			1	2
	Gabapentin Post-Diagnosis (0 = No, 1 = Yes)	0.497382	0	1
	Age at time of surgery (calculated as surgerydate - dob)	63.2513	63.2513	63.2513
	Sex	0.502618	0.502618	0.502618
	Race	1.26702	1.26702	1.26702
	MGMT_dichotomized	-1.07853	-1.07853	-1.07853
	EOR_new_coded	2.46597	2.46597	2.46597

## Sheet: Output 2
	Kaplan-Meier
	Notes
	Output Created		30-JUL-2024 16:36:42
	Comments
	Input	Data	/Users/jakobgerstl/Dropbox/BWH/Active Projects/GBM Gabapentin/Analysis/SPSS GBM Gaba/GBM_TSP1.sav
		Active Dataset	DataSet1
		Filter	<none>
		Weight	<none>
		Split File	<none>
		N of Rows in Working Data File	771
	Missing Value Handling	Definition of Missing	User-defined missing values are treated as missing.
		Cases Used	Statistics are based on all cases with valid data for all variables in the analysis.
	Syntax		KM TIME_TO_EVENT BY GabapentinPostDiagnosis0No1Yes /ID=Study_id /STATUS=EVENT_yesno(1) /PRINT TABLE MEAN /PLOT SURVIVAL /TEST LOGRANK /COMPARE OVERALL POOLED.
	Resources	Processor Time	00:00:01.11
		Elapsed Time	00:00:00.00
	Case Processing Summary
	Gabapentin Post-Diagnosis (0 = No, 1 = Yes)	Total N	N of Events	Censored
				N	Percent
	0	590	512	78	0.132203
	1	103	74	29	0.281553
	Overall	693	586	107	0.154401
	Survival Table
	Gabapentin Post-Diagnosis (0 = No, 1 = Yes)		ID	Time	Status	Cumulative Proportion Surviving at the Time		N of Cumulative Events	N of Remaining Cases
						Estimate	Std. Error
	0	1	556	0	dead			1	589
		2	652	0	dead			2	588
		3	703	0	dead			3	587
		4	722	0	dead	0.99322	0.00337832	4	586
		5	712	0	censored			4	585
		6	728	0	censored			4	584
		7	3	1	dead			5	583
		8	97	1	dead			6	582
		9	101	1	dead			7	581
		10	109	1	dead			8	580
		11	129	1	dead			9	579
		12	183	1	dead			10	578
		13	210	1	dead			11	577
		14	254	1	dead			12	576
		15	257	1	dead			13	575
		16	265	1	dead			14	574
		17	299	1	dead			15	573
		18	306	1	dead			16	572
		19	321	1	dead			17	571
		20	338	1	dead			18	570
		21	354	1	dead			19	569
		22	365	1	dead			20	568
		23	380	1	dead			21	567
		24	400	1	dead			22	566
		25	435	1	dead			23	565
		26	456	1	dead			24	564
		27	480	1	dead			25	563
		28	498	1	dead			26	562
		29	534	1	dead			27	561
		30	544	1	dead			28	560
		31	555	1	dead			29	559
		32	583	1	dead			30	558
		33	591	1	dead			31	557
		34	593	1	dead			32	556
		35	671	1	dead	0.943899	0.00948806	33	555
		36	34	2	dead			34	554
		37	102	2	dead			35	553
		38	177	2	dead			36	552
		39	214	2	dead			37	551
		40	269	2	dead			38	550
		41	273	2	dead			39	549
		42	278	2	dead			40	548
		43	314	2	dead			41	547
		44	347	2	dead			42	546
		45	360	2	dead			43	545
		46	389	2	dead			44	544
		47	442	2	dead			45	543
		48	458	2	dead			46	542
		49	460	2	dead			47	541
		50	477	2	dead			48	540
		51	494	2	dead			49	539
		52	505	2	dead			50	538
		53	547	2	dead			51	537
		54	549	2	dead			52	536
		55	566	2	dead			53	535
		56	573	2	dead			54	534
		57	581	2	dead			55	533
		58	589	2	dead			56	532
		59	603	2	dead			57	531
		60	629	2	dead			58	530
		61	635	2	dead			59	529
		62	708	2	dead	0.89798	0.012481	60	528
		63	352	2	censored			60	527
		64	405	2	censored			60	526
		65	415	2	censored			60	525
		66	425	2	censored			60	524
		67	611	2	censored			60	523
		68	6	3	dead			61	522
		69	50	3	dead			62	521
		70	57	3	dead			63	520
		71	62	3	dead			64	519
		72	87	3	dead			65	518
		73	96	3	dead			66	517
		74	119	3	dead			67	516
		75	125	3	dead			68	515
		76	182	3	dead			69	514
		77	213	3	dead			70	513
		78	217	3	dead			71	512
		79	220	3	dead			72	511
		80	232	3	dead			73	510
		81	235	3	dead			74	509
		82	282	3	dead			75	508
		83	284	3	dead			76	507
		84	289	3	dead			77	506
		85	307	3	dead			78	505
		86	371	3	dead			79	504
		87	382	3	dead			80	503
		88	470	3	dead			81	502
		89	499	3	dead			82	501
		90	525	3	dead			83	500
		91	567	3	dead			84	499
		92	626	3	dead			85	498
		93	648	3	dead			86	497
		94	649	3	dead			87	496
		95	682	3	dead			88	495
		96	700	3	dead			89	494
		97	718	3	dead	0.846471	0.0148924	90	493
		98	693	3	censored			90	492
		99	698	3	censored			90	491
		100	4	4	dead			91	490
		101	13	4	dead			92	489
		102	17	4	dead			93	488
		103	31	4	dead			94	487
		104	38	4	dead			95	486
		105	40	4	dead			96	485
		106	48	4	dead			97	484
		107	70	4	dead			98	483
		108	112	4	dead			99	482
		109	123	4	dead			100	481
		110	286	4	dead			101	480
		111	288	4	dead			102	479
		112	291	4	dead			103	478
		113	322	4	dead			104	477
		114	350	4	dead			105	476
		115	367	4	dead			106	475
		116	396	4	dead			107	474
		117	420	4	dead			108	473
		118	459	4	dead			109	472
		119	523	4	dead			110	471
		120	553	4	dead			111	470
		121	569	4	dead			112	469
		122	677	4	dead			113	468
		123	697	4	dead			114	467
		124	699	4	dead			115	466
		125	701	4	dead	0.801647	0.0164954	116	465
		126	342	4	censored			116	464
		127	406	4	censored			116	463
		128	683	4	censored			116	462
		129	704	4	censored			116	461
		130	2	5	dead			117	460
		131	56	5	dead			118	459
		132	68	5	dead			119	458
		133	86	5	dead			120	457
		134	88	5	dead			121	456
		135	122	5	dead			122	455
		136	133	5	dead			123	454
		137	146	5	dead			124	453
		138	152	5	dead			125	452
		139	218	5	dead			126	451
		140	229	5	dead			127	450
		141	262	5	dead			128	449
		142	377	5	dead			129	448
		143	384	5	dead			130	447
		144	451	5	dead			131	446
		145	457	5	dead			132	445
		146	475	5	dead			133	444
		147	551	5	dead			134	443
		148	640	5	dead			135	442
		149	644	5	dead			136	441
		150	666	5	dead			137	440
		151	686	5	dead	0.763391	0.0176096	138	439
		152	366	5	censored			138	438
		153	449	5	censored			138	437
		154	45	6	dead			139	436
		155	132	6	dead			140	435
		156	144	6	dead			141	434
		157	153	6	dead			142	433
		158	200	6	dead			143	432
		159	245	6	dead			144	431
		160	304	6	dead			145	430
		161	387	6	dead			146	429
		162	422	6	dead			147	428
		163	447	6	dead			148	427
		164	514	6	dead			149	426
		165	545	6	dead			150	425
		166	620	6	dead			151	424
		167	625	6	dead			152	423
		168	627	6	dead			153	422
		169	628	6	dead			154	421
		170	720	6	dead	0.733694	0.0183385	155	420
		171	719	6	censored			155	419
		172	721	6	censored			155	418
		173	725	6	censored			155	417
		174	726	6	censored			155	416
		175	727	6	censored			155	415
		176	9	7	dead			156	414
		177	78	7	dead			157	413
		178	83	7	dead			158	412
		179	138	7	dead			159	411
		180	140	7	dead			160	410
		181	163	7	dead			161	409
		182	180	7	dead			162	408
		183	194	7	dead			163	407
		184	195	7	dead			164	406
		185	215	7	dead			165	405
		186	228	7	dead			166	404
		187	231	7	dead			167	403
		188	268	7	dead			168	402
		189	283	7	dead			169	401
		190	385	7	dead			170	400
		191	413	7	dead			171	399
		192	453	7	dead			172	398
		193	483	7	dead			173	397
		194	488	7	dead			174	396
		195	519	7	dead			175	395
		196	532	7	dead			176	394
		197	535	7	dead			177	393
		198	696	7	dead			178	392
		199	711	7	dead	0.691263	0.0192147	179	391
		200	479	7	censored			179	390
		201	707	7	censored			179	389
		202	709	7	censored			179	388
		203	710	7	censored			179	387
		204	714	7	censored			179	386
		205	717	7	censored			179	385
		206	41	8	dead			180	384
		207	49	8	dead			181	383
		208	77	8	dead			182	382
		209	149	8	dead			183	381
		210	186	8	dead			184	380
		211	196	8	dead			185	379
		212	203	8	dead			186	378
		213	222	8	dead			187	377
		214	363	8	dead			188	376
		215	386	8	dead			189	375
		216	399	8	dead			190	374
		217	439	8	dead			191	373
		218	445	8	dead			192	372
		219	462	8	dead			193	371
		220	668	8	dead	0.664331	0.0196842	194	370
		221	702	8	censored			194	369
		222	22	9	dead			195	368
		223	84	9	dead			196	367
		224	92	9	dead			197	366
		225	94	9	dead			198	365
		226	105	9	dead			199	364
		227	106	9	dead			200	363
		228	139	9	dead			201	362
		229	141	9	dead			202	361
		230	165	9	dead			203	360
		231	181	9	dead			204	359
		232	193	9	dead			205	358
		233	223	9	dead			206	357
		234	224	9	dead			207	356
		235	225	9	dead			208	355
		236	227	9	dead			209	354
		237	281	9	dead			210	353
		238	290	9	dead			211	352
		239	296	9	dead			212	351
		240	395	9	dead			213	350
		241	486	9	dead			214	349
		242	508	9	dead			215	348
		243	510	9	dead			216	347
		244	516	9	dead			217	346
		245	562	9	dead			218	345
		246	659	9	dead			219	344
		247	672	9	dead	0.617522	0.0203255	220	343
		248	691	9	censored			220	342
		249	692	9	censored			220	341
		250	694	9	censored			220	340
		251	695	9	censored			220	339
		252	18	10	dead			221	338
		253	21	10	dead			222	337
		254	63	10	dead			223	336
		255	80	10	dead			224	335
		256	148	10	dead			225	334
		257	154	10	dead			226	333
		258	168	10	dead			227	332
		259	192	10	dead			228	331
		260	211	10	dead			229	330
		261	226	10	dead			230	329
		262	237	10	dead			231	328
		263	336	10	dead			232	327
		264	390	10	dead			233	326
		265	497	10	dead			234	325
		266	518	10	dead			235	324
		267	526	10	dead			236	323
		268	531	10	dead			237	322
		269	601	10	dead			238	321
		270	636	10	dead			239	320
		271	660	10	dead	0.58109	0.0206946	240	319
		272	684	10	censored			240	318
		273	687	10	censored			240	317
		274	689	10	censored			240	316
		275	36	11	dead			241	315
		276	55	11	dead			242	314
		277	65	11	dead			243	313
		278	98	11	dead			244	312
		279	107	11	dead			245	311
		280	113	11	dead			246	310
		281	114	11	dead			247	309
		282	137	11	dead			248	308
		283	142	11	dead			249	307
		284	155	11	dead			250	306
		285	166	11	dead			251	305
		286	176	11	dead			252	304
		287	188	11	dead			253	303
		288	191	11	dead			254	302
		289	198	11	dead			255	301
		290	201	11	dead			256	300
		291	243	11	dead			257	299
		292	263	11	dead			258	298
		293	275	11	dead			259	297
		294	276	11	dead			260	296
		295	298	11	dead			261	295
		296	316	11	dead			262	294
		297	369	11	dead			263	293
		298	436	11	dead			264	292
		299	478	11	dead			265	291
		300	587	11	dead			266	290
		301	590	11	dead			267	289
		302	634	11	dead	0.529601	0.0210244	268	288
		303	676	11	censored			268	287
		304	678	11	censored			268	286
		305	679	11	censored			268	285
		306	680	11	censored			268	284
		307	12	12	dead			269	283
		308	24	12	dead			270	282
		309	44	12	dead			271	281
		310	53	12	dead			272	280
		311	60	12	dead			273	279
		312	90	12	dead			274	278
		313	115	12	dead			275	277
		314	159	12	dead			276	276
		315	174	12	dead			277	275
		316	197	12	dead			278	274
		317	271	12	dead			279	273
		318	303	12	dead			280	272
		319	340	12	dead			281	271
		320	373	12	dead			282	270
		321	424	12	dead			283	269
		322	430	12	dead			284	268
		323	443	12	dead			285	267
		324	481	12	dead			286	266
		325	500	12	dead			287	265
		326	506	12	dead			288	264
		327	542	12	dead			289	263
		328	582	12	dead			290	262
		329	594	12	dead			291	261
		330	596	12	dead			292	260
		331	639	12	dead			293	259
		332	641	12	dead			294	258
		333	653	12	dead	0.479251	0.0211409	295	257
		334	297	12	censored			295	256
		335	669	12	censored			295	255
		336	670	12	censored			295	254
		337	674	12	censored			295	253
		338	675	12	censored			295	252
		339	16	13	dead			296	251
		340	25	13	dead			297	250
		341	71	13	dead			298	249
		342	135	13	dead			299	248
		343	171	13	dead			300	247
		344	242	13	dead			301	246
		345	264	13	dead			302	245
		346	315	13	dead			303	244
		347	345	13	dead			304	243
		348	346	13	dead			305	242
		349	408	13	dead			306	241
		350	434	13	dead			307	240
		351	461	13	dead			308	239
		352	495	13	dead			309	238
		353	507	13	dead			310	237
		354	520	13	dead			311	236
		355	530	13	dead			312	235
		356	572	13	dead	0.445019	0.0211145	313	234
		357	662	13	censored			313	233
		358	667	13	censored			313	232
		359	5	14	dead			314	231
		360	51	14	dead			315	230
		361	52	14	dead			316	229
		362	95	14	dead			317	228
		363	124	14	dead			318	227
		364	170	14	dead			319	226
		365	258	14	dead			320	225
		366	267	14	dead			321	224
		367	279	14	dead			322	223
		368	333	14	dead			323	222
		369	381	14	dead			324	221
		370	401	14	dead			325	220
		371	402	14	dead			326	219
		372	427	14	dead			327	218
		373	448	14	dead			328	217
		374	543	14	dead			329	216
		375	570	14	dead			330	215
		376	576	14	dead			331	214
		377	631	14	dead			332	213
		378	651	14	dead	0.406655	0.0209646	333	212
		379	650	14	censored			333	211
		380	654	14	censored			333	210
		381	656	14	censored			333	209
		382	658	14	censored			333	208
		383	23	15	dead			334	207
		384	42	15	dead			335	206
		385	47	15	dead			336	205
		386	100	15	dead			337	204
		387	120	15	dead			338	203
		388	147	15	dead			339	202
		389	179	15	dead			340	201
		390	212	15	dead			341	200
		391	250	15	dead			342	199
		392	280	15	dead			343	198
		393	305	15	dead			344	197
		394	407	15	dead			345	196
		395	474	15	dead			346	195
		396	501	15	dead			347	194
		397	512	15	dead			348	193
		398	521	15	dead			349	192
		399	524	15	dead			350	191
		400	580	15	dead			351	190
		401	617	15	dead	0.369509	0.0207093	352	189
		402	645	15	censored			352	188
		403	646	15	censored			352	187
		404	33	16	dead			353	186
		405	118	16	dead			354	185
		406	169	16	dead			355	184
		407	246	16	dead			356	183
		408	277	16	dead			357	182
		409	349	16	dead			358	181
		410	437	16	dead			359	180
		411	455	16	dead			360	179
		412	463	16	dead			361	178
		413	484	16	dead			362	177
		414	485	16	dead			363	176
		415	489	16	dead			364	175
		416	493	16	dead			365	174
		417	552	16	dead			366	173
		418	568	16	dead			367	172
		419	638	16	dead	0.337893	0.02039	368	171
		420	357	16	censored			368	170
		421	642	16	censored			368	169
		422	643	16	censored			368	168
		423	46	17	dead			369	167
		424	69	17	dead			370	166
		425	75	17	dead			371	165
		426	126	17	dead			372	164
		427	130	17	dead			373	163
		428	161	17	dead			374	162
		429	167	17	dead			375	161
		430	206	17	dead			376	160
		431	329	17	dead			377	159
		432	409	17	dead			378	158
		433	423	17	dead			379	157
		434	450	17	dead			380	156
		435	452	17	dead			381	155
		436	454	17	dead			382	154
		437	579	17	dead			383	153
		438	609	17	dead			384	152
		439	615	17	dead	0.303702	0.0199419	385	151
		440	632	17	censored			385	150
		441	633	17	censored			385	149
		442	637	17	censored			385	148
		443	19	18	dead			386	147
		444	26	18	dead			387	146
		445	28	18	dead			388	145
		446	58	18	dead			389	144
		447	82	18	dead			390	143
		448	209	18	dead			391	142
		449	361	18	dead			392	141
		450	446	18	dead			393	140
		451	473	18	dead	0.285233	0.0196565	394	139
		452	184	19	dead			395	138
		453	207	19	dead			396	137
		454	248	19	dead			397	136
		455	285	19	dead			398	135
		456	309	19	dead			399	134
		457	319	19	dead			400	133
		458	421	19	dead			401	132
		459	438	19	dead			402	131
		460	533	19	dead			403	130
		461	538	19	dead	0.264713	0.0192837	404	129
		462	618	19	censored			404	128
		463	621	19	censored			404	127
		464	622	19	censored			404	126
		465	623	19	censored			404	125
		466	43	20	dead			405	124
		467	104	20	dead			406	123
		468	108	20	dead			407	122
		469	110	20	dead			408	121
		470	205	20	dead			409	120
		471	241	20	dead			410	119
		472	328	20	dead			411	118
		473	344	20	dead			412	117
		474	467	20	dead	0.245654	0.0189129	413	116
		475	610	20	censored			413	115
		476	20	21	dead			414	114
		477	73	21	dead			415	113
		478	89	21	dead			416	112
		479	156	21	dead			417	111
		480	204	21	dead			418	110
		481	270	21	dead			419	109
		482	287	21	dead			420	108
		483	375	21	dead			421	107
		484	465	21	dead			422	106
		485	559	21	dead			423	105
		486	604	21	dead	0.222156	0.018383	424	104
		487	32	22	dead			425	103
		488	255	22	dead			426	102
		489	312	22	dead			427	101
		490	372	22	dead			428	100
		491	376	22	dead			429	99
		492	411	22	dead			430	98
		493	412	22	dead			431	97
		494	429	22	dead			432	96
		495	441	22	dead			433	95
		496	598	22	dead	0.200795	0.0178133	434	94
		497	602	22	censored			434	93
		498	59	23	dead			435	92
		499	143	23	dead			436	91
		500	292	23	dead			437	90
		501	323	23	dead			438	89
		502	393	23	dead	0.19	0.0174976	439	88
		503	585	23	censored			439	87
		504	27	24	dead			440	86
		505	111	24	dead			441	85
		506	189	24	dead			442	84
		507	574	24	dead	0.181264	0.0172296	443	83
		508	588	24	censored			443	82
		509	10	25	dead			444	81
		510	190	25	dead			445	80
		511	244	25	dead			446	79
		512	253	25	dead	0.172422	0.0169469	447	78
		513	586	25	censored			447	77
		514	39	26	dead			448	76
		515	311	26	dead			449	75
		516	332	26	dead			450	74
		517	341	26	dead			451	73
		518	379	26	dead			452	72
		519	469	26	dead	0.158986	0.0164901	453	71
		520	236	27	dead			454	70
		521	266	27	dead			455	69
		522	317	27	dead			456	68
		523	397	27	dead	0.150029	0.0161578	457	67
		524	37	28	dead			458	66
		525	72	28	dead			459	65
		526	202	28	dead			460	64
		527	339	28	dead			461	63
		528	391	28	dead	0.138833	0.0157087	462	62
		529	550	28	censored			462	61
		530	99	29	dead			463	60
		531	173	29	dead			464	59
		532	410	29	dead	0.132005	0.0154228	465	58
		533	563	29	censored			465	57
		534	564	29	censored			465	56
		535	93	30	dead			466	55
		536	259	30	dead			467	54
		537	374	30	dead			468	53
		538	554	30	dead	0.122576	0.0150245	469	52
		539	295	31	dead	0.120219	0.0149193	470	51
		540	15	32	dead			471	50
		541	134	32	dead			472	49
		542	252	32	dead			473	48
		543	300	32	dead			474	47
		544	310	32	dead			475	46
		545	431	32	dead	0.106076	0.0142377	476	45
		546	541	32	censored			476	44
		547	116	33	dead			477	43
		548	308	33	dead			478	42
		549	383	33	dead	0.0988433	0.0138657	479	41
		550	85	35	dead			480	40
		551	91	35	dead			481	39
		552	293	35	dead			482	38
		553	301	35	dead			483	37
		554	318	35	dead	0.0867893	0.0131811	484	36
		555	76	36	dead			485	35
		556	221	36	dead			486	34
		557	504	36	dead	0.0795568	0.0127269	487	33
		558	61	37	dead			488	32
		559	230	37	dead	0.0747352	0.0124038	489	31
		560	503	37	censored			489	30
		561	79	39	dead	0.072244	0.012238	490	29
		562	418	40	dead	0.0697528	0.0120669	491	28
		563	490	40	censored			491	27
		564	14	41	dead			492	26
		565	145	41	dead	0.064586	0.0117131	493	25
		566	472	43	censored			493	24
		567	468	44	dead	0.0618949	0.01153	494	23
		568	432	46	censored			494	22
		569	151	48	dead			495	21
		570	187	48	dead	0.0562681	0.0111472	496	20
		571	433	48	censored			496	19
		572	440	48	censored			496	18
		573	251	50	dead			497	17
		574	256	50	dead			498	16
		575	358	50	dead	0.0468901	0.0105224	499	15
		576	216	52	dead	0.0437641	0.0102748	500	14
		577	392	53	dead	0.0406381	0.0100051	501	13
		578	419	53	censored			501	12
		579	240	54	dead	0.0372516	0.00972761	502	11
		580	394	56	dead	0.033865	0.00941432	503	10
		581	158	57	dead	0.0304785	0.00906154	504	9
		582	160	59	dead	0.027092	0.00866443	505	8
		583	370	61	dead	0.0237055	0.00821658	506	7
		584	348	63	censored			506	6
		585	29	64	dead			507	5
		586	121	64	dead	0.0158037	0.0071287	508	4
		587	64	68	dead			509	3
		588	178	68	dead	0.00790184	0.00532113	510	2
		589	131	69	dead	0.00395092	0.00385791	511	1
		590	81	79	dead	0	0	512	0
	1	1	536	1	dead	0.990291	0.00966149	1	102
		2	464	1	censored			1	101
		3	546	1	censored			1	100
		4	325	2	dead			2	99
		5	414	2	dead			3	98
		6	619	2	dead	0.960583	0.0193185	4	97
		7	355	3	dead			5	96
		8	515	3	dead			6	95
		9	655	3	dead			7	94
		10	715	3	dead	0.920971	0.0268171	8	93
		11	713	3	censored			8	92
		12	103	4	dead			9	91
		13	294	4	dead			10	90
		14	313	4	dead			11	89
		15	398	4	dead			12	88
		16	685	4	dead	0.870918	0.0334206	13	87
		17	74	5	dead			14	86
		18	172	5	dead			15	85
		19	492	5	dead			16	84
		20	664	5	dead	0.830876	0.0374033	17	83
		21	608	5	censored			17	82
		22	575	6	censored			17	81
		23	681	6	censored			17	80
		24	723	6	censored			17	79
		25	724	6	censored			17	78
		26	729	6	censored			17	77
		27	517	7	dead	0.820085	0.0384425	18	76
		28	706	7	censored			18	75
		29	716	7	censored			18	74
		30	624	8	dead	0.809003	0.0394881	19	73
		31	261	9	dead			20	72
		32	368	9	dead	0.786839	0.0413998	21	71
		33	690	9	censored			21	70
		34	326	10	dead			22	69
		35	502	10	dead			23	68
		36	537	10	dead			24	67
		37	592	10	dead			25	66
		38	606	10	dead	0.730636	0.0454364	26	65
		39	688	10	censored			26	64
		40	11	11	dead			27	63
		41	557	11	dead			28	62
		42	612	11	dead	0.696387	0.0474143	29	61
		43	238	12	dead			30	60
		44	487	12	dead			31	59
		45	577	12	dead			32	58
		46	616	12	dead	0.650723	0.0494983	33	57
		47	673	12	censored			33	56
		48	302	13	dead			34	55
		49	330	13	dead			35	54
		50	630	13	dead			36	53
		51	661	13	dead	0.604242	0.0511282	37	52
		52	663	13	censored			37	51
		53	8	14	dead			38	50
		54	239	14	dead			39	49
		55	471	14	dead	0.568699	0.0520763	40	48
		56	657	14	censored			40	47
		57	482	15	dead			41	46
		58	529	15	dead	0.544499	0.0525967	42	45
		59	219	16	dead			43	44
		60	528	16	dead			44	43
		61	540	16	dead			45	42
		62	565	16	dead	0.496099	0.0531981	46	41
		63	605	17	censored			46	40
		64	35	18	dead			47	39
		65	274	18	dead			48	38
		66	476	18	dead			49	37
		67	548	18	dead			50	36
		68	560	18	dead			51	35
		69	607	18	dead	0.421684	0.0531902	52	34
		70	388	19	dead			53	33
		71	597	19	dead	0.396879	0.0528742	54	32
		72	613	20	censored			54	31
		73	378	21	dead			55	30
		74	511	21	dead			56	29
		75	599	21	dead	0.358471	0.0522005	57	28
		76	513	22	dead	0.345669	0.0518824	58	27
		77	600	22	censored			58	26
		78	584	23	censored			58	25
		79	595	23	censored			58	24
		80	185	25	dead	0.331266	0.0516812	59	23
		81	578	25	censored			59	22
		82	417	26	dead			60	21
		83	522	26	dead	0.301151	0.0511823	61	20
		84	426	27	dead			62	19
		85	558	27	dead	0.271036	0.0502992	63	18
		86	571	27	censored			63	17
		87	162	28	dead	0.255093	0.0498032	64	16
		88	403	30	dead			65	15
		89	404	30	dead	0.223206	0.0484133	66	14
		90	128	32	dead			67	13
		91	233	32	dead	0.191319	0.0464517	68	12
		92	249	34	dead	0.175376	0.0452341	69	11
		93	272	37	dead	0.159433	0.0438417	70	10
		94	260	39	dead	0.14349	0.0422571	71	9
		95	491	39	censored			71	8
		96	496	39	censored			71	7
		97	356	42	dead	0.122991	0.0408911	72	6
		98	327	48	censored			72	5
		99	444	48	censored			72	4
		100	164	50	dead	0.0922433	0.0406154	73	3
		101	428	51	censored			73	2
		102	337	67	censored			73	1
		103	7	95	dead	0	0	74	0
	Means and Medians for Survival Time
	Gabapentin Post-Diagnosis (0 = No, 1 = Yes)	Meana				Median
		Estimate	Std. Error	95% Confidence Interval		Estimate	Std. Error	95% Confidence Interval
				Lower Bound	Upper Bound			Lower Bound	Upper Bound
	0	15.8899	0.645648	14.6244	17.1554	12	0.466102	11.0864	12.9136
	1	24.8718	3.04732	18.899	30.8445	16	1.44742	13.163	18.837
	Overall	16.9119	0.662757	15.6129	18.2109	13	0.476279	12.0665	13.9335
	a. Estimation is limited to the largest survival time if it is censored.
	Overall Comparisons
		Chi-Square	df	Sig.
	Log Rank (Mantel-Cox)	12.6576	1	0.000374051
	Test of equality of survival distributions for the different levels of Gabapentin Post-Diagnosis (0 = No, 1 = Yes).

## Sheet: R3 Figure
	Cox Regression
	Notes
	Output Created		20-FEB-2025 16:00:22
	Comments
	Input	Data	/Users/jakobgerstl/Dropbox/BWH/Active Projects/GBM Gabapentin/Analysis/SPSS GBM Gaba/GBM_TSP1.sav
		Active Dataset	DataSet1
		Filter	<none>
		Weight	<none>
		Split File	<none>
		N of Rows in Working Data File	771
	Missing Value Handling	Definition of Missing	User-defined missing values are treated as missing.
	Syntax		COXREG TIME_TO_EVENT /STATUS=EVENT_yesno(1) /PATTERN BY TSP1neg_TSP1posGabaNo_TSP1posGabaYes /CONTRAST (TSP1neg_TSP1posGabaNo_TSP1posGabaYes)=Indicator(1) /METHOD=ENTER TSP1neg_TSP1posGabaNo_TSP1posGabaYes Age_at_surgery Sex Race MGMT_dichotomized EOR_new_coded KPS_Preop_categorized Keppra_postop Other_AED_postop /PLOT SURVIVAL /PRINT=CI(95) /CRITERIA=PIN(.05) POUT(.10) ITERATE(20).
	Resources	Processor Time	00:00:00.37
		Elapsed Time	00:00:00.00
	Case Processing Summary
			N	Percent
	Cases available in analysis	Eventa	150	0.194553
		Censored	41	0.0531777
		Total	191	0.24773
	Cases dropped	Cases with missing values	580	0.75227
		Cases with negative time	0	0
		Censored cases before the earliest event in a stratum	0	0
		Total	580	0.75227
	Total		771	1
	a. Dependent Variable: Number of months until death/censoring (time survival)
	Categorical Variable Codingsa
			Frequency	(1)	(2)
	TSP1 negative = 0; TSP1 positive, gabapentin negative = 1; TSP1 positive gabapentin positive = 2b	0	99	0	0
		1	41	1	0
		2	51	0	1
	a. Category variable: TSP1 negative = 0; TSP1 positive, gabapentin negative = 1; TSP1 positive gabapentin positive = 2 (TSP1neg_TSP1posGabaNo_TSP1posGabaYes)
	b. Indicator Parameter Coding
	Block 0: Beginning Block
	Omnibus Tests of Model Coefficients
	-2 Log Likelihood
	1300.59
	Block 1: Method = Enter
	Omnibus Tests of Model Coefficientsa
	-2 Log Likelihood	Overall (score)			Change From Previous Step			Change From Previous Block
		Chi-square	df	Sig.	Chi-square	df	Sig.	Chi-square	df	Sig.
	1281.56	19.8074	10	0.0311281	19.0297	10	0.0398873	19.0297	10	0.0398873
	a. Beginning Block Number 1. Method = Enter
	Variables in the Equation
		B	SE	Wald	df	Sig.	Exp(B)	95.0% CI for Exp(B)
								Lower	Upper
	TSP1 negative = 0; TSP1 positive, gabapentin negative = 1; TSP1 positive gabapentin positive = 2			0.193858	2	0.907621
	TSP1 negative = 0; TSP1 positive, gabapentin negative = 1; TSP1 positive gabapentin positive = 2(1)	-0.0449062	0.216319	0.0430944	1	0.835548	0.956087	0.6257	1.46093
	TSP1 negative = 0; TSP1 positive, gabapentin negative = 1; TSP1 positive gabapentin positive = 2(2)	-0.0906205	0.208765	0.188424	1	0.664231	0.913364	0.606656	1.37514
	Age at time of surgery (calculated as surgerydate - dob)	0.0225786	0.00784919	8.27451	1	0.00402055	1.02284	1.00722	1.03869
	Sex	-0.0568618	0.171594	0.109808	1	0.740363	0.944725	0.674907	1.32241
	Race	-0.0514982	0.113522	0.205789	1	0.650088	0.949805	0.760334	1.18649
	MGMT_dichotomized	-0.00090911	0.00703674	0.0166913	1	0.897203	0.999091	0.985407	1.01297
	EOR_new_coded	-0.351524	0.136976	6.58601	1	0.0102783	0.703615	0.537949	0.920299
	KPS_Preop_categorized	0.00314888	0.00234514	1.80292	1	0.17936	1.00315	0.998554	1.00778
	Keppra_postop	0.127597	0.473418	0.0726428	1	0.787527	1.1361	0.449201	2.87336
	Other_AED_postop	0.00991369	0.197793	0.00251217	1	0.960026	1.00996	0.685399	1.48822
	Covariate Means and Pattern Values
		Mean	Pattern
			1	2	3
	TSP1 negative = 0; TSP1 positive, gabapentin negative = 1; TSP1 positive gabapentin positive = 2(1)	0.21466	0	1	0
	TSP1 negative = 0; TSP1 positive, gabapentin negative = 1; TSP1 positive gabapentin positive = 2(2)	0.267016	0	0	1
	Age at time of surgery (calculated as surgerydate - dob)	63.2513	63.2513	63.2513	63.2513
	Sex	0.502618	0.502618	0.502618	0.502618
	Race	1.26702	1.26702	1.26702	1.26702
	MGMT_dichotomized	-1.07853	-1.07853	-1.07853	-1.07853
	EOR_new_coded	2.46597	2.46597	2.46597	2.46597
	KPS_Preop_categorized	-85.801	-85.801	-85.801	-85.801
	Keppra_postop	0.95288	0.95288	0.95288	0.95288
	Other_AED_postop	0.267016	0.267016	0.267016	0.267016

## Sheet: R3 Figure2
	Cox Regression
	Notes
	Output Created		27-FEB-2025 16:04:13
	Comments
	Input	Data	/Users/jakobgerstl/Dropbox/BWH/Active Projects/GBM Gabapentin/Analysis/SPSS GBM Gaba/GBM_TSP1.sav
		Active Dataset	DataSet1
		Filter	<none>
		Weight	<none>
		Split File	<none>
		N of Rows in Working Data File	771
	Missing Value Handling	Definition of Missing	User-defined missing values are treated as missing.
	Syntax		COXREG TIME_TO_EVENT /STATUS=EVENT_yesno(1) /PATTERN BY TSP1_low_high_gaba_nogaba /CONTRAST (TSP1_low_high_gaba_nogaba)=Indicator(1) /METHOD=ENTER TSP1_low_high_gaba_nogaba Age_at_surgery Sex Race MGMT_dichotomized EOR_new_coded KPS_Preop_categorized Keppra_postop Other_AED_postop /PLOT SURVIVAL /CRITERIA=PIN(.05) POUT(.10) ITERATE(20).
	Resources	Processor Time	00:00:02.28
		Elapsed Time	00:00:01.00
	[DataSet1] /Users/jakobgerstl/Dropbox/BWH/Active Projects/GBM Gabapentin/Analysis/SPSS GBM Gaba/GBM_TSP1.sav
	Case Processing Summary
			N	Percent
	Cases available in analysis	Eventa	150	0.194553
		Censored	41	0.0531777
		Total	191	0.24773
	Cases dropped	Cases with missing values	580	0.75227
		Cases with negative time	0	0
		Censored cases before the earliest event in a stratum	0	0
		Total	580	0.75227
	Total		771	1
	a. Dependent Variable: Number of months until death/censoring (time survival)
	Categorical Variable Codingsa
			Frequency	(1)	(2)	(3)
	TSP1 negative, gabapentin negative = 0; TSP1 negative, gabapentin positive = 1; TSP1 positive, gabapentin negative = 2; TSP1 positive gabapentin positive = 3b	0	55	0	0	0
		1	44	1	0	0
		2	41	0	1	0
		3	51	0	0	1
	a. Category variable: TSP1 negative, gabapentin negative = 0; TSP1 negative, gabapentin positive = 1; TSP1 positive, gabapentin negative = 2; TSP1 positive gabapentin positive = 3 (TSP1_low_high_gaba_nogaba)
	b. Indicator Parameter Coding
	Block 0: Beginning Block
	Omnibus Tests of Model Coefficients
	-2 Log Likelihood
	1300.59
	Block 1: Method = Enter
	Omnibus Tests of Model Coefficientsa
	-2 Log Likelihood	Overall (score)			Change From Previous Step			Change From Previous Block
		Chi-square	df	Sig.	Chi-square	df	Sig.	Chi-square	df	Sig.
	1274.5	27.897	11	0.00335704	26.0925	11	0.00628727	26.0925	11	0.00628727
	a. Beginning Block Number 1. Method = Enter
	Variables in the Equation
		B	SE	Wald	df	Sig.	Exp(B)
	TSP1 negative, gabapentin negative = 0; TSP1 negative, gabapentin positive = 1; TSP1 positive, gabapentin negative = 2; TSP1 positive gabapentin positive = 3			7.29446	3	0.0630816
	TSP1 negative, gabapentin negative = 0; TSP1 negative, gabapentin positive = 1; TSP1 positive, gabapentin negative = 2; TSP1 positive gabapentin positive = 3(1)	-0.645973	0.246618	6.86088	1	0.00881031	0.524152
	TSP1 negative, gabapentin negative = 0; TSP1 negative, gabapentin positive = 1; TSP1 positive, gabapentin negative = 2; TSP1 positive gabapentin positive = 3(2)	-0.33572	0.236626	2.01293	1	0.155964	0.714823
	TSP1 negative, gabapentin negative = 0; TSP1 negative, gabapentin positive = 1; TSP1 positive, gabapentin negative = 2; TSP1 positive gabapentin positive = 3(3)	-0.380152	0.229876	2.7348	1	0.0981835	0.683757
	Age at time of surgery (calculated as surgerydate - dob)	0.0242488	0.00800333	9.17993	1	0.00244683	1.02455
	Sex	-0.0113706	0.172581	0.00434093	1	0.947469	0.988694
	Race	-0.0145597	0.113662	0.0164086	1	0.898073	0.985546
	MGMT_dichotomized	0.00243764	0.00715422	0.116095	1	0.733309	1.00244
	EOR_new_coded	-0.419659	0.140677	8.89916	1	0.00285302	0.657271
	KPS_Preop_categorized	0.00313735	0.00234176	1.7949	1	0.18033	1.00314
	Keppra_postop	0.152664	0.476314	0.102728	1	0.74858	1.16493
	Other_AED_postop	0.0978646	0.20229	0.234046	1	0.62854	1.10281
	Covariate Means and Pattern Values
		Mean	Pattern
			1	2	3	4
	TSP1 negative, gabapentin negative = 0; TSP1 negative, gabapentin positive = 1; TSP1 positive, gabapentin negative = 2; TSP1 positive gabapentin positive = 3(1)	0.230366	0	1	0	0
	TSP1 negative, gabapentin negative = 0; TSP1 negative, gabapentin positive = 1; TSP1 positive, gabapentin negative = 2; TSP1 positive gabapentin positive = 3(2)	0.21466	0	0	1	0
	TSP1 negative, gabapentin negative = 0; TSP1 negative, gabapentin positive = 1; TSP1 positive, gabapentin negative = 2; TSP1 positive gabapentin positive = 3(3)	0.267016	0	0	0	1
	Age at time of surgery (calculated as surgerydate - dob)	63.2513	63.2513	63.2513	63.2513	63.2513
	Sex	0.502618	0.502618	0.502618	0.502618	0.502618
	Race	1.26702	1.26702	1.26702	1.26702	1.26702
	MGMT_dichotomized	-1.07853	-1.07853	-1.07853	-1.07853	-1.07853
	EOR_new_coded	2.46597	2.46597	2.46597	2.46597	2.46597
	KPS_Preop_categorized	-85.801	-85.801	-85.801	-85.801	-85.801
	Keppra_postop	0.95288	0.95288	0.95288	0.95288	0.95288
	Other_AED_postop	0.267016	0.267016	0.267016	0.267016	0.267016

## Sheet: S1ab
	Cox Regression
	Notes
	Output Created		30-JUL-2024 10:13:26
	Comments
	Input	Data	/Users/jakobgerstl/Dropbox/BWH/Active Projects/GBM Gabapentin/Analysis/SPSS GBM Gaba/GBM_TSP1.sav
		Active Dataset	DataSet1
		Filter	<none>
		Weight	<none>
		Split File	<none>
		N of Rows in Working Data File	771
	Missing Value Handling	Definition of Missing	User-defined missing values are treated as missing.
	Syntax		COXREG TIME_TO_EVENT /STATUS=EVENT_yesno(1) /STRATA=ChemotherapyANDradiotherapy_yesno /PATTERN BY GabapentinPostDiagnosis0No1Yes /CONTRAST (GabapentinPostDiagnosis0No1Yes)=Indicator(1) /METHOD=ENTER GabapentinPostDiagnosis0No1Yes Sex Age_at_surgery Race MGMT_dichotomized EOR_new_coded /PLOT SURVIVAL /PRINT=CI(95) /CRITERIA=PIN(.05) POUT(.10) ITERATE(20).
	Resources	Processor Time	00:00:02.45
		Elapsed Time	00:00:01.00
	[DataSet1] /Users/jakobgerstl/Dropbox/BWH/Active Projects/GBM Gabapentin/Analysis/SPSS GBM Gaba/GBM_TSP1.sav
	Case Processing Summary
			N	Percent
	Cases available in analysis	Eventa	586	0.760052
		Censored	107	0.138781
		Total	693	0.898833
	Cases dropped	Cases with missing values	78	0.101167
		Cases with negative time	0	0
		Censored cases before the earliest event in a stratum	0	0
		Total	78	0.101167
	Total		771	1
	a. Dependent Variable: Number of months until death/censoring (time survival)
	Stratum Statusa
	Stratum	Strata label	Event	Censored	Censored Percent
	0	No	127	18	0.124138
	1	Yes	459	89	0.162409
	Total		586	107	0.154401
	a. The strata variable is : ChemotherapyANDradiotherapy_yesno. yes if BOTH chemo and radiotherapy
	Categorical Variable Codingsa
			Frequency	(1)
	Gabapentin Post-Diagnosis (0 = No, 1 = Yes)b	0	590	0
		1	103	1
	a. Category variable: Gabapentin Post-Diagnosis (0 = No, 1 = Yes) (GabapentinPostDiagnosis0No1Yes)
	b. Indicator Parameter Coding
	Block 0: Beginning Block
	Omnibus Tests of Model Coefficients
	-2 Log Likelihood
	5971.14
	Block 1: Method = Enter
	Omnibus Tests of Model Coefficientsa
	-2 Log Likelihood	Overall (score)			Change From Previous Step			Change From Previous Block
		Chi-square	df	Sig.	Chi-square	df	Sig.	Chi-square	df	Sig.
	5913.64	56.2745	6	2.56165e-10	57.4904	6	1.45349e-10	57.4904	6	1.45349e-10
	a. Beginning Block Number 1. Method = Enter
	Variables in the Equation
		B	SE	Wald	df	Sig.	Exp(B)	95.0% CI for Exp(B)
								Lower	Upper
	Gabapentin Post-Diagnosis (0 = No, 1 = Yes)	-0.418477	0.126387	10.9631	1	0.000929422	0.658048	0.513661	0.843022
	Sex	-0.0391425	0.0850102	0.21201	1	0.645197	0.961614	0.814029	1.13596
	Age at time of surgery (calculated as surgerydate - dob)	0.0245206	0.00401745	37.2529	1	1.03759e-09	1.02482	1.01679	1.03293
	Race	0.028407	0.0502946	0.319013	1	0.572202	1.02881	0.932237	1.1354
	MGMT_dichotomized	-0.00445492	0.00191079	5.43568	1	0.0197294	0.995555	0.991834	0.99929
	EOR_new_coded	-0.0101486	0.00620726	2.67308	1	0.102058	0.989903	0.977933	1.00202
	Covariate Means and Pattern Values
		Mean	Pattern
			1	2
	Gabapentin Post-Diagnosis (0 = No, 1 = Yes)	0.148629	0	1
	Sex	0.458874	0.458874	0.458874
	Age at time of surgery (calculated as surgerydate - dob)	64.254	64.254	64.254
	Race	1.27706	1.27706	1.27706
	MGMT_dichotomized	-3.88023	-3.88023	-3.88023
	EOR_new_coded	2.11544	2.11544	2.11544

## Sheet: S1cd
	Cox Regression
	Notes
	Output Created		30-JUL-2024 11:25:00
	Comments
	Input	Data	/Users/jakobgerstl/Dropbox/BWH/Active Projects/GBM Gabapentin/Analysis/SPSS GBM Gaba/GBM_TSP1.sav
		Active Dataset	DataSet1
		Filter	<none>
		Weight	<none>
		Split File	<none>
		N of Rows in Working Data File	771
	Missing Value Handling	Definition of Missing	User-defined missing values are treated as missing.
	Syntax		COXREG TIME_TO_EVENT /STATUS=EVENT_yesno(1) /STRATA=Chemotherapy /PATTERN BY GabapentinPostDiagnosis0No1Yes /CONTRAST (GabapentinPostDiagnosis0No1Yes)=Indicator(1) /METHOD=ENTER GabapentinPostDiagnosis0No1Yes Sex Age_at_surgery Race MGMT_dichotomized EOR_new_coded /PLOT SURVIVAL /PRINT=CI(95) /CRITERIA=PIN(.05) POUT(.10) ITERATE(20).
	Resources	Processor Time	00:00:00.55
		Elapsed Time	00:00:00.00
	Case Processing Summary
			N	Percent
	Cases available in analysis	Eventa	586	0.760052
		Censored	107	0.138781
		Total	693	0.898833
	Cases dropped	Cases with missing values	78	0.101167
		Cases with negative time	0	0
		Censored cases before the earliest event in a stratum	0	0
		Total	78	0.101167
	Total		771	1
	a. Dependent Variable: Number of months until death/censoring (time survival)
	Stratum Statusa
	Stratum	Strata label	Event	Censored	Censored Percent
	0	No	107	16	0.130081
	1	Yes	479	91	0.159649
	Total		586	107	0.154401
	a. The strata variable is : Chemotherapy (yes/no)
	Categorical Variable Codingsa
			Frequency	(1)
	Gabapentin Post-Diagnosis (0 = No, 1 = Yes)b	0	590	0
		1	103	1
	a. Category variable: Gabapentin Post-Diagnosis (0 = No, 1 = Yes) (GabapentinPostDiagnosis0No1Yes)
	b. Indicator Parameter Coding
	Block 0: Beginning Block
	Omnibus Tests of Model Coefficients
	-2 Log Likelihood
	6027
	Block 1: Method = Enter
	Omnibus Tests of Model Coefficientsa
	-2 Log Likelihood	Overall (score)			Change From Previous Step			Change From Previous Block
		Chi-square	df	Sig.	Chi-square	df	Sig.	Chi-square	df	Sig.
	5967.12	58.3325	6	9.81184e-11	59.8806	6	4.7595e-11	59.8806	6	4.7595e-11
	a. Beginning Block Number 1. Method = Enter
	Variables in the Equation
		B	SE	Wald	df	Sig.	Exp(B)	95.0% CI for Exp(B)
								Lower	Upper
	Gabapentin Post-Diagnosis (0 = No, 1 = Yes)	-0.430594	0.126402	11.6046	1	0.000657904	0.650123	0.50746	0.832892
	Sex	-0.020076	0.0845451	0.0563869	1	0.812301	0.980124	0.830455	1.15677
	Age at time of surgery (calculated as surgerydate - dob)	0.0255309	0.0040594	39.5556	1	3.18856e-10	1.02586	1.01773	1.03405
	Race	0.0391204	0.0503664	0.603288	1	0.437326	1.0399	0.942145	1.14779
	MGMT_dichotomized	-0.00421041	0.0019111	4.8538	1	0.0275852	0.995798	0.992075	0.999535
	EOR_new_coded	-0.00992285	0.00616509	2.59056	1	0.107502	0.990126	0.978234	1.00216
	Covariate Means and Pattern Values
		Mean	Pattern
			1	2
	Gabapentin Post-Diagnosis (0 = No, 1 = Yes)	0.148629	0	1
	Sex	0.458874	0.458874	0.458874
	Age at time of surgery (calculated as surgerydate - dob)	64.254	64.254	64.254
	Race	1.27706	1.27706	1.27706
	MGMT_dichotomized	-3.88023	-3.88023	-3.88023
	EOR_new_coded	2.11544	2.11544	2.11544

## Sheet: S1ef
	Cox Regression
	Notes
	Output Created		30-JUL-2024 11:37:22
	Comments
	Input	Data	/Users/jakobgerstl/Dropbox/BWH/Active Projects/GBM Gabapentin/Analysis/SPSS GBM Gaba/GBM_TSP1.sav
		Active Dataset	DataSet1
		Filter	<none>
		Weight	<none>
		Split File	<none>
		N of Rows in Working Data File	771
	Missing Value Handling	Definition of Missing	User-defined missing values are treated as missing.
	Syntax		COXREG TIME_TO_EVENT /STATUS=EVENT_yesno(1) /STRATA=Radiotherapy /PATTERN BY GabapentinPostDiagnosis0No1Yes /CONTRAST (GabapentinPostDiagnosis0No1Yes)=Indicator(1) /METHOD=ENTER GabapentinPostDiagnosis0No1Yes Sex Age_at_surgery Race MGMT_dichotomized EOR_new_coded /PLOT SURVIVAL /PRINT=CI(95) /CRITERIA=PIN(.05) POUT(.10) ITERATE(20).
	Resources	Processor Time	00:00:00.43
		Elapsed Time	00:00:00.00
	Case Processing Summary
			N	Percent
	Cases available in analysis	Eventa	586	0.760052
		Censored	107	0.138781
		Total	693	0.898833
	Cases dropped	Cases with missing values	78	0.101167
		Cases with negative time	0	0
		Censored cases before the earliest event in a stratum	0	0
		Total	78	0.101167
	Total		771	1
	a. Dependent Variable: Number of months until death/censoring (time survival)
	Stratum Statusa
	Stratum	Strata label	Event	Censored	Censored Percent
	0	No	85	8	0.0860215
	1	Yes	501	99	0.165
	Total		586	107	0.154401
	a. The strata variable is : Radiotherapy (yes/no)
	Categorical Variable Codingsa
			Frequency	(1)
	Gabapentin Post-Diagnosis (0 = No, 1 = Yes)b	0	590	0
		1	103	1
	a. Category variable: Gabapentin Post-Diagnosis (0 = No, 1 = Yes) (GabapentinPostDiagnosis0No1Yes)
	b. Indicator Parameter Coding
	Block 0: Beginning Block
	Omnibus Tests of Model Coefficients
	-2 Log Likelihood
	6100.44
	Block 1: Method = Enter
	Omnibus Tests of Model Coefficientsa
	-2 Log Likelihood	Overall (score)			Change From Previous Step			Change From Previous Block
		Chi-square	df	Sig.	Chi-square	df	Sig.	Chi-square	df	Sig.
	6040.49	57.5142	6	1.43743e-10	59.9452	6	4.61794e-11	59.9452	6	4.61794e-11
	a. Beginning Block Number 1. Method = Enter
	Variables in the Equation
		B	SE	Wald	df	Sig.	Exp(B)	95.0% CI for Exp(B)
								Lower	Upper
	Gabapentin Post-Diagnosis (0 = No, 1 = Yes)	-0.386309	0.126898	9.26748	1	0.00233258	0.67956	0.529922	0.871452
	Sex	-0.0295586	0.0848243	0.12143	1	0.727488	0.970874	0.822168	1.14648
	Age at time of surgery (calculated as surgerydate - dob)	0.0262699	0.0039844	43.4699	1	4.30524e-11	1.02662	1.01863	1.03467
	Race	0.0357424	0.0502949	0.505031	1	0.477298	1.03639	0.939099	1.14376
	MGMT_dichotomized	-0.00441003	0.00190721	5.34667	1	0.0207619	0.9956	0.991885	0.999328
	EOR_new_coded	-0.00589617	0.00626399	0.886009	1	0.346561	0.994121	0.981991	1.0064
	Covariate Means and Pattern Values
		Mean	Pattern
			1	2
	Gabapentin Post-Diagnosis (0 = No, 1 = Yes)	0.148629	0	1
	Sex	0.458874	0.458874	0.458874
	Age at time of surgery (calculated as surgerydate - dob)	64.254	64.254	64.254
	Race	1.27706	1.27706	1.27706
	MGMT_dichotomized	-3.88023	-3.88023	-3.88023
	EOR_new_coded	2.11544	2.11544	2.11544
	SHOW
	Notes
	Output Created		30-JUL-2024 11:47:19
	Comments
	Input	Data	/Users/jakobgerstl/Dropbox/BWH/Active Projects/GBM Gabapentin/Analysis/SPSS GBM Gaba/GBM_TSP1.sav
		Active Dataset	DataSet1
		Filter	<none>
		Weight	<none>
		Split File	<none>
		N of Rows in Working Data File	771
	Syntax		SHOW LOCALE.
	Resources	Processor Time	00:00:00.00
		Elapsed Time	00:00:00.00
	System Settings
	Keyword	Description	Setting
	LOCALE	country and character set	en_US.ISO_8859-1:1987 (English)

## Sheet: S1g
	Cox Regression
	Notes
	Output Created		30-JUL-2024 12:07:02
	Comments
	Input	Data	/Users/jakobgerstl/Dropbox/BWH/Active Projects/GBM Gabapentin/Analysis/SPSS GBM Gaba/GBM_TSP1.sav
		Active Dataset	DataSet1
		Filter	<none>
		Weight	<none>
		Split File	<none>
		N of Rows in Working Data File	771
	Missing Value Handling	Definition of Missing	User-defined missing values are treated as missing.
	Syntax		COXREG TIME_TO_EVENT /STATUS=EVENT_yesno(1) /STRATA=LEFTFRONTAL_tumor_yesno /PATTERN BY GabapentinPostDiagnosis0No1Yes /CONTRAST (GabapentinPostDiagnosis0No1Yes)=Indicator(1) /METHOD=ENTER GabapentinPostDiagnosis0No1Yes Sex Age_at_surgery Race MGMT_dichotomized EOR_new_coded /PLOT SURVIVAL /PRINT=CI(95) /CRITERIA=PIN(.05) POUT(.10) ITERATE(20).
	Resources	Processor Time	00:00:00.37
		Elapsed Time	00:00:01.00
	Case Processing Summary
			N	Percent
	Cases available in analysis	Eventa	586	0.760052
		Censored	107	0.138781
		Total	693	0.898833
	Cases dropped	Cases with missing values	78	0.101167
		Cases with negative time	0	0
		Censored cases before the earliest event in a stratum	0	0
		Total	78	0.101167
	Total		771	1
	a. Dependent Variable: Number of months until death/censoring (time survival)
	Stratum Statusa
	Stratum	Event	Censored	Censored Percent
	0	509	91	0.151667
	1	77	16	0.172043
	Total	586	107	0.154401
	a. The strata variable is : Is there a left frontal tumor (yes/no)
	Categorical Variable Codingsa
			Frequency	(1)
	Gabapentin Post-Diagnosis (0 = No, 1 = Yes)b	0	590	0
		1	103	1
	a. Category variable: Gabapentin Post-Diagnosis (0 = No, 1 = Yes) (GabapentinPostDiagnosis0No1Yes)
	b. Indicator Parameter Coding
	Block 0: Beginning Block
	Omnibus Tests of Model Coefficients
	-2 Log Likelihood
	6121.22
	Block 1: Method = Enter
	Omnibus Tests of Model Coefficientsa
	-2 Log Likelihood	Overall (score)			Change From Previous Step			Change From Previous Block
		Chi-square	df	Sig.	Chi-square	df	Sig.	Chi-square	df	Sig.
	6034.1	87.7256	6	8.98651e-17	87.1205	6	1.19981e-16	87.1205	6	1.19981e-16
	a. Beginning Block Number 1. Method = Enter
	Variables in the Equation
		B	SE	Wald	df	Sig.	Exp(B)	95.0% CI for Exp(B)
								Lower	Upper
	Gabapentin Post-Diagnosis (0 = No, 1 = Yes)	-0.437312	0.126721	11.9093	1	0.000558538	0.64577	0.503748	0.827833
	Sex	-0.0064375	0.0843123	0.00582978	1	0.939138	0.993583	0.842243	1.17212
	Age at time of surgery (calculated as surgerydate - dob)	0.0318461	0.00398573	63.8406	1	1.34904e-15	1.03236	1.02433	1.04045
	Race	0.0310516	0.0512084	0.367693	1	0.544265	1.03154	0.933033	1.14044
	MGMT_dichotomized	-0.00424784	0.00190515	4.9714	1	0.0257698	0.995761	0.99205	0.999486
	EOR_new_coded	-0.0153029	0.00611176	6.26926	1	0.0122851	0.984814	0.973087	0.996681
	Covariate Means and Pattern Values
		Mean	Pattern
			1	2
	Gabapentin Post-Diagnosis (0 = No, 1 = Yes)	0.148629	0	1
	Sex	0.458874	0.458874	0.458874
	Age at time of surgery (calculated as surgerydate - dob)	64.254	64.254	64.254
	Race	1.27706	1.27706	1.27706
	MGMT_dichotomized	-3.88023	-3.88023	-3.88023
	EOR_new_coded	2.11544	2.11544	2.11544

[truncated: 1 more sheets: S1h]
